# Supplementary material for: Experimental data on the air-sea energy fluxes at the tropical coastal ocean in the southern South China Sea
Source: Data Brief. 2018 Jun 19;19:1477–81. doi: 10.1016/j.dib.2018.06.020 (PMC6141154; doi:10.1016/j.dib.2018.06.020)
Supplement: Supplementary file 2 — Supplementary material [file mmc2.csv]

time_stamp	LE	H	RH_0_0_1	TA_0_0_1	RG_0_0_1	RN_0_0_1	TS_0_0_1	TS_0_0_2	wind_speed	wind_dir	precip
11/12/2015 0:30	NA	NA	93.99698333	25.38408667	NA	-50.89805147	29.82576667	29.88861333	0.051943995	186.1646491	0
11/12/2015 1:00	NA	NA	93.87791333	25.59988667	NA	-52.27903922	29.80969667	29.86016	0.058997956	185.8019289	0
11/12/2015 1:30	NA	NA	93.94426333	25.62008	NA	-51.87502206	29.78927667	29.83941333	0.127054329	172.8562656	0
11/12/2015 2:00	NA	NA	93.57682667	25.49872333	NA	-55.98538235	29.78287333	29.82158	0.108201053	191.5574584	0
11/12/2015 2:30	NA	NA	92.12845667	25.46746	NA	-57.20475245	29.78701	29.82154333	0.050940032	179.8496337	0
11/12/2015 3:00	NA	NA	91.22686	25.39918	NA	-57.04072059	29.76040333	29.80004667	0.063935865	180.9058977	0
11/12/2015 3:30	NA	NA	91.55416333	25.44945	NA	-60.04900245	29.73760333	29.76952333	0.015830176	149.670824	0
11/12/2015 4:00	NA	NA	91.72452667	25.41419	NA	-60.42431373	29.70936667	29.74845333	0.032258258	195.641042	0
11/12/2015 4:30	NA	NA	92.23613333	25.21793667	NA	-56.26965196	29.67471333	29.71436667	0.096417889	197.4539877	0
11/12/2015 5:00	NA	NA	93.02557333	25.18099667	NA	-58.24841667	29.63403667	29.69004333	0.009638825	149.2262654	0
11/12/2015 5:30	NA	NA	93.34832333	25.04558333	NA	-57.54793627	29.56141	29.68315333	0.066017216	164.1122031	0
11/12/2015 6:00	NA	NA	93.44370667	24.90272	NA	-56.45414461	29.16635	29.67427333	0.07242801	202.1858862	0
11/12/2015 6:30	NA	NA	94.01513	24.87672333	NA	-54.67203922	NA	29.68528	0.102152206	199.6500677	0
11/12/2015 7:00	NA	NA	93.71437333	24.85848	0.092020663	-56.94336275	NA	29.69382333	0.081414781	177.3960177	0
11/12/2015 7:30	NA	NA	93.92836	24.95835667	9.7727251	-46.54139216	NA	29.64124667	0.012158256	357.6233083	0
11/12/2015 8:00	NA	NA	92.82980667	25.58192333	39.79726333	-18.31017402	NA	29.59021	0.040126275	201.4672061	0
11/12/2015 8:30	NA	NA	88.52815	26.38594333	89.43339667	26.26024914	NA	29.60670333	0.12271339	142.9638415	0
11/12/2015 9:00	NA	NA	85.54614333	27.05627333	127.48092	99.534544	NA	29.61662667	0.089893796	150.7116991	0
11/12/2015 9:30	8.114503292	5.877548791	79.42903667	27.83947	376.4490667	335.7632843	29.67648667	29.73724	0.129961795	54.01460486	0
11/12/2015 10:00	NA	NA	77.08574	28.32979333	475.8208	458.2041176	29.87644667	29.83317333	0.061054206	307.9800729	0
11/12/2015 10:30	12.91430773	1.50055476	82.42226	27.73351667	461.9124333	493.3058333	29.87114667	29.84678	1.543837009	67.73311861	0
11/12/2015 11:00	7.609685019	1.479653396	80.71931	27.91922	451.6795333	601.0620588	29.88783	29.86528667	0.855491007	62.95051322	0
11/12/2015 11:30	NA	NA	78.26149333	NA	738.4370333	692.0949265	29.97330667	29.89980333	0.503236391	352.4978318	0
11/12/2015 12:00	NA	NA	77.12360333	NA	654.8081333	590.4964216	29.99128667	29.94846	0.800173356	338.0045681	0
11/12/2015 12:30	NA	NA	NA	NA	NA	NA	NA	NA	NA	NA	0
11/12/2015 13:00	NA	NA	75.62833929	NA	688.26725	574.5878414	30.21154643	30.19611786	1.32381751	307.8674664	0
11/12/2015 13:30	NA	NA	74.96598	NA	521.3936	430.344902	30.42	NA	1.580761703	296.0725487	0
11/12/2015 14:00	NA	NA	76.71468	NA	457.9456333	356.5346814	30.45346333	NA	1.948079793	299.9274416	0
11/12/2015 14:30	NA	NA	76.70929	NA	610.6204333	489.7867157	30.51547333	NA	1.826471849	301.9131871	0
11/12/2015 15:00	NA	NA	74.23363	NA	642.6674333	522.3235784	30.61626667	NA	1.717833045	300.4359987	0
11/12/2015 15:30	NA	NA	73.64555667	NA	495.8236333	380.8911029	30.69694667	NA	1.856397174	306.5799025	0
11/12/2015 16:00	NA	NA	72.88613333	NA	511.7088333	386.9627451	30.84447	NA	1.489114178	309.9087647	0
11/12/2015 16:30	NA	NA	72.71262	NA	487.9232	358.5036765	31.00810333	NA	1.443815972	301.5477974	0
11/12/2015 17:00	NA	NA	73.68481333	NA	93.64060333	44.92431127	31.03074	NA	1.006266396	301.8567524	0
11/12/2015 17:30	NA	NA	77.38567	NA	30.87259	-4.672585811	30.86873667	NA	0.397025291	248.4971274	0
11/12/2015 18:00	NA	NA	82.10222	28.063	15.96989	-18.2293701	30.57352667	NA	0.08211097	190.3028953	0.3
11/12/2015 18:30	NA	NA	84.89358	27.59764667	10.90675667	-37.59877206	NA	NA	0.056107785	195.4414437	0
11/12/2015 19:00	NA	NA	88.91947	26.85665333	8.853174333	-43.81445833	NA	NA	0.092222405	238.7877677	0
11/12/2015 19:30	NA	NA	89.75699	26.43826333	0.23038258	-51.09617402	NA	NA	0.095037651	176.7716176	0.9
11/12/2015 20:00	NA	NA	88.85189333	26.47279333	0.064877807	-54.52113971	NA	NA	0.232546797	173.4197367	0.3
11/12/2015 20:30	NA	NA	86.35091667	26.69577	NA	-61.90655637	NA	NA	0.270391635	170.0673067	0
11/12/2015 21:00	NA	NA	91.12999	25.41197667	NA	-47.287125	29.30689667	NA	0.106374841	189.3986954	NA
11/12/2015 21:30	NA	NA	93.26039	24.83218	NA	-44.91894608	30.33528333	30.32079	0.123029731	206.2429575	0.3
11/12/2015 22:00	NA	NA	94.74627333	24.57828	0.003972113	-45.41108824	30.20085	30.21429	0.124533773	192.7610896	0
11/12/2015 22:30	NA	NA	95.27134	24.92894667	0.02912883	-51.50993382	30.12182333	30.16210333	0.064312606	179.8307076	0.3
11/12/2015 23:00	NA	NA	95.16645333	25.28290667	0.027142773	-52.52242892	30.12808	30.15334	0.036172677	243.3866378	0
11/12/2015 23:30	NA	NA	95.23279667	25.33253	0.037735057	-51.49921814	30.11421667	30.14856333	0.016145072	189.8245375	0
11/13/15 0:00	NA	NA	95.60827333	25.61541667	NA	-50.15474265	30.0874	30.12348	0.057139439	198.3257786	0
11/13/15 0:30	NA	NA	96.00143333	25.85188	NA	-51.68517402	30.08492	30.10596667	0.089574336	183.0130537	0
11/13/15 1:00	NA	NA	95.75126667	25.96244667	0.062891757	-53.02820098	30.07274667	30.10165333	0.05735857	226.4355919	0
11/13/15 1:30	NA	NA	95.43187	25.93303333	NA	-54.57517892	30.05058333	30.0865	0.068142027	183.2080801	0
11/13/15 2:00	NA	NA	95.79270667	25.8424	NA	-54.62629902	30.03164667	30.06774667	0.087010783	192.4848752	0
11/13/15 2:30	NA	NA	95.91750667	25.62430667	NA	-54.26071814	30.00481	30.04082	0.08744178	175.1764848	0
11/13/15 3:00	NA	NA	95.7493	25.47628667	NA	-54.25390441	29.97578	30.01740333	0.076564625	188.2897827	0
11/13/15 3:30	NA	NA	95.1872	25.17621333	0.013240343	-56.32028186	29.96068	29.99463	0.121022297	175.3074541	0
11/13/15 4:00	NA	NA	94.97079667	25.09848	0.04303122	-57.32449755	29.93988667	29.97571667	0.087569454	165.592224	NA
11/13/15 4:30	NA	NA	94.46502667	25.01496	0.0489894	-57.4997402	29.92597	29.96048333	0.109431321	174.6885572	0
11/13/15 5:00	NA	NA	93.50766	25.27209	0.048327373	-49.01860294	29.81953	29.89339667	0.083367854	176.0604698	0
11/13/15 5:30	NA	NA	92.24889667	25.58704667	0.00794421	-50.07053676	29.83033	29.83813333	0.051763387	183.2811388	0
11/13/15 6:00	NA	NA	91.97188667	25.51003	NA	-60.83563235	29.80292333	29.89403667	0.066269425	218.7765292	0
11/13/15 6:30	NA	NA	91.24318333	25.26219667	0.027804783	-63.25979902	NA	29.92835667	0.058514989	198.4782117	0
11/13/15 7:00	NA	NA	92.32069333	25.21053667	NA	-61.30878922	NA	29.88209667	0.047840904	160.5170988	0
11/13/15 7:30	NA	NA	92.2437	25.10909667	6.140885667	-53.48333578	NA	29.87022333	0.049485677	219.7101636	0
11/13/15 8:00	NA	NA	91.62961333	25.53763	33.97744	-23.42184191	NA	29.84398	0.05054266	179.5975194	0
11/13/15 8:30	NA	NA	88.75577	26.37083	82.24787667	23.62093039	NA	29.83901	0.089772422	163.3031103	0
11/13/15 9:00	NA	NA	83.55439333	27.37583	198.6692333	154.7887108	NA	29.87767	0.117935888	116.2381866	0
11/13/15 9:30	4.67605573	1.27916963	78.05174667	27.65089333	304.4016	256.3297794	NA	29.96410667	0.393422559	70.80913787	0
11/13/15 10:00	NA	NA	75.36916	28.46039333	363.8309333	362.0736765	29.78232	30.00159667	0.013282098	324.1641669	0
11/13/15 10:30	NA	NA	77.76388667	28.61364667	186.4218	167.7764461	29.98418667	29.99461333	0.433919325	277.2410259	0
11/13/15 11:00	NA	NA	81.26964	27.10846	164.1469333	105.1758211	29.91594	29.94701333	0.728164116	232.30081	2.6
11/13/15 11:30	NA	NA	89.34233333	25.72579667	120.95808	31.84069343	29.89575333	29.91542667	0.586480061	222.3823186	1.3
11/13/15 12:00	NA	NA	84.86385	26.75306667	386.4773	283.6789706	29.92565333	29.95176333	0.555471597	225.9189088	0
11/13/15 12:30	NA	NA	80.42194	27.37801667	336.4466333	289.5047549	29.95870667	29.96498667	0.449309126	232.5763644	1.3
11/13/15 13:00	NA	NA	78.65405667	27.81784333	302.5631	271.3605882	30.00877667	29.99286	0.379315166	250.0787045	0
11/13/15 13:30	NA	NA	77.02821667	28.4738	702.567	647.959951	30.04385667	30.0317	0.126011343	291.0606242	0
11/13/15 14:00	NA	NA	70.31193	NA	486.0430333	441.8317402	30.10991333	30.07452667	0.1788701	295.6583667	0
11/13/15 14:30	NA	NA	68.02751667	NA	541.8293	484.4781127	30.17126667	30.10931333	0.209857449	277.7275954	0
11/13/15 15:00	NA	NA	66.15486333	NA	617.1545667	551.2024265	30.22340667	30.14250333	0.235433415	290.5495116	0
11/13/15 15:30	NA	NA	61.8626	NA	718.8810333	625.3336765	30.35079667	NA	0.2102941	227.7142671	0
11/13/15 16:00	NA	NA	62.48449667	NA	624.0453667	523.674902	30.49355333	NA	0.244055315	179.8210633	NA
11/13/15 16:30	NA	NA	63.67987667	NA	501.8493667	396.3565931	30.58443	NA	0.398703769	238.2383414	NA
11/13/15 17:00	NA	NA	65.87628333	NA	354.7818	265.871152	30.55085	NA	0.21400053	232.1631604	0
11/13/15 17:30	NA	NA	NA	NA	NA	NA	NA	NA	NA	NA	0
11/13/15 18:00	NA	NA	76.74916	27.97104667	92.06300667	41.86928922	30.70208667	NA	0.073413862	278.7315727	0
11/13/15 18:30	NA	NA	NA	NA	NA	NA	NA	NA	NA	NA	0
11/13/15 19:00	NA	NA	NA	NA	NA	NA	NA	NA	0.128218321	240.3711975	0
11/13/15 19:30	NA	NA	85.25604	27.01886667	0.066863417	-45.68660539	NA	NA	0.120635461	212.2358973	0
11/13/15 20:00	NA	NA	83.74498	26.96139333	NA	-47.67947794	NA	NA	0.133637462	213.4134606	0
11/13/15 20:30	NA	NA	85.36128333	26.75058667	NA	-42.58776961	NA	NA	0.082267307	211.2190437	0
11/13/15 21:00	NA	NA	85.37302333	27.08681667	NA	-33.94308088	NA	NA	0.139896734	208.7224986	0
11/13/15 21:30	NA	NA	83.11389667	27.90264667	NA	-21.51366912	30.10333333	NA	0.362702133	101.3065144	0
11/13/15 22:00	NA	NA	85.98118667	27.58223333	NA	-28.18058578	30.19812667	NA	0.158255378	175.0190477	0
11/13/15 22:30	NA	NA	88.25574	27.36236	NA	-38.18048039	30.17587333	NA	0.047051194	212.5496576	0
11/13/15 23:00	NA	NA	89.41571333	27.02038667	NA	-39.32684314	30.13448333	NA	0.158158121	159.9877731	0
11/13/15 23:30	NA	NA	89.15090667	27.08185667	NA	-39.54345588	30.11043333	30.13967333	0.123202565	211.7059945	0
11/14/15 0:00	NA	NA	89.22732667	27.11642	NA	-37.12124265	30.12965	30.15118333	0.164073784	189.7177048	0
11/14/15 0:30	NA	NA	87.51494333	27.17234667	NA	-43.25854902	30.12112	30.13342667	0.117422593	193.9792406	0
11/14/15 1:00	NA	NA	87.45642333	27.08986333	NA	-47.1498652	30.06564333	30.10885	0.156339534	205.0655587	0
11/14/15 1:30	NA	NA	82.43249333	27.43247	NA	-47.1357451	30.02599333	30.06986	0.100573526	182.7057882	0
11/14/15 2:00	NA	NA	84.01567	27.05274333	NA	-47.47599755	29.99239333	30.02736667	0.190908562	189.6131389	0
11/14/15 2:30	NA	NA	82.23178667	27.35446667	NA	-46.53846078	29.99791	30.02693	0.219201627	129.471503	0
11/14/15 3:00	NA	NA	83.31547333	27.25020333	NA	-46.78575	29.95972	29.98794667	0.135382947	126.7881363	0
11/14/15 3:30	5.288448414	1.86875844	81.01236667	27.52246333	NA	-45.18036029	29.90938333	29.93981333	0.641054617	75.32322248	0
11/14/15 4:00	NA	NA	86.23216667	26.60636	NA	-53.16254657	29.91859	29.94514667	0.07094258	225.4442144	0
11/14/15 4:30	NA	NA	87.97297667	26.16957333	NA	-53.06130392	29.88928333	29.91512333	0.146188623	207.0240932	0
11/14/15 5:00	NA	NA	86.40433333	26.35473333	NA	-53.11581373	29.83352	29.86915667	0.095171359	176.9725954	0
11/14/15 5:30	NA	NA	87.26037667	26.00472333	NA	-53.24432843	29.78167333	29.82483333	0.049475064	180.267191	0
11/14/15 6:00	NA	NA	88.40647333	25.79270333	NA	-52.46206618	29.64240667	29.73014	0.039789644	205.1129503	0
11/14/15 6:30	NA	NA	90.36853333	25.77131667	NA	-51.90617157	29.60882333	29.73777	0.035787536	207.5753985	0
11/14/15 7:00	NA	NA	91.73946	25.7109	NA	-53.58312255	NA	29.73625667	0.006472222	137.7782922	0
11/14/15 7:30	NA	NA	91.62550667	25.72641667	6.7625245	-47.37085539	NA	29.73872667	0.013708632	342.1457732	0
11/14/15 8:00	NA	NA	90.31034333	26.06310333	29.37841333	-19.8513223	NA	29.72844667	0.014781274	340.4463959	0
11/14/15 8:30	NA	NA	84.23832667	27.33528333	129.1068733	86.66895061	NA	29.68837333	0.126146271	168.3717786	0
11/14/15 9:00	NA	NA	80.10249667	27.88523	191.3194533	190.6078431	NA	29.47212667	0.433809181	93.06370982	0
11/14/15 9:30	14.77740105	6.545842311	78.16511	27.99279333	352.9375667	324.5653431	31.87485	29.71858333	0.251216131	51.91595127	0
11/14/15 10:00	3.50698248	2.55765538	76.39225333	28.58468333	425.9197333	432.2501471	32.57785	29.91574333	0.17065704	68.77871169	0
11/14/15 10:30	NA	3.782644098	79.57782	28.06234333	383.4493	504.2446814	29.87019333	30.05375	0.75120866	43.30434271	0
11/14/15 11:00	10.49536015	1.752758883	81.18413	27.82033333	485.6286333	541.8195588	30.29931	30.26829333	1.34381871	65.22509539	0
11/14/15 11:30	5.927553539	1.383597929	78.73518333	28.07835333	700.8217667	653.2874755	30.41136	30.34898	0.725073318	56.49221895	0
11/14/15 12:00	7.652424808	1.675023817	77.14294333	28.31314	763.9902667	716.4643382	30.4435	30.39769	0.586401432	52.86748347	0
11/14/15 12:30	7.016190962	1.534959444	76.69846	28.42341333	815.7198667	761.3567157	30.43911	30.38487	0.428180463	19.44750806	0
11/14/15 13:00	NA	NA	76.24715333	28.50592333	844.2217333	778.459902	30.51134667	30.41074667	0.439475526	356.4285327	0
11/14/15 13:30	NA	NA	77.47834	28.58424333	863.4116333	786.96875	30.68039333	30.58459667	0.574239566	325.7895531	0
11/14/15 14:00	NA	NA	78.79418667	28.75744333	852.475	721.566152	31.00708333	NA	1.285724091	320.8966137	0
11/14/15 14:30	NA	NA	70.67486667	NA	811.9237667	668.6727941	31.1769	NA	1.521778842	308.0758458	0
11/14/15 15:00	NA	NA	70.24856667	NA	764.8614	628.88875	31.09744333	NA	1.265921312	306.7440113	0
11/14/15 15:30	NA	NA	70.77382667	NA	723.7553667	576.8807353	31.04282667	NA	1.594114098	304.4418077	NA
11/14/15 16:00	NA	NA	71.93206667	NA	593.4609333	449.5663235	31.11584	NA	1.611557824	306.0777105	0
11/14/15 16:30	NA	NA	68.78640333	NA	535.3660667	398.6083824	31.44593	NA	0.698830537	326.9042013	0
11/14/15 17:00	NA	NA	68.85329333	NA	440.3458333	290.4397794	31.48478333	NA	1.042278142	324.9070872	0
11/14/15 17:30	NA	NA	70.27356667	NA	306.2725	181.8794853	31.57912667	NA	0.889539223	293.4188727	0
11/14/15 18:00	NA	NA	76.66597667	NA	87.36399667	43.59880882	31.61074667	NA	0.322562439	254.6649973	0
11/14/15 18:30	NA	NA	78.48573667	29.09522333	79.76198667	39.88420588	31.50157333	NA	0.185383399	240.8472076	0
11/14/15 19:00	NA	NA	73.78720333	29.10719	26.77271033	-7.284637794	31.19576333	NA	0.213463404	224.9301614	0
11/14/15 19:30	NA	NA	76.13155	28.50091	0.045017233	-27.29221569	NA	NA	0.083113983	223.4760068	0
11/14/15 20:00	NA	NA	76.69476333	28.30155667	NA	-31.658125	NA	NA	0.146761374	174.0173515	0
11/14/15 20:30	NA	NA	80.10910667	27.81812667	NA	-28.33489706	NA	NA	0.161416659	197.6045455	0
11/14/15 21:00	NA	NA	82.57195333	27.62048667	NA	-38.77920343	NA	NA	0.048082196	200.3484697	0
11/14/15 21:30	NA	NA	83.00319667	27.47176	NA	-35.61027941	29.65431	NA	0.044984838	203.8575609	0
11/14/15 22:00	NA	NA	84.32226333	27.37095333	NA	-36.37745588	30.62709667	30.66146	0.069678502	223.7576068	0
11/14/15 22:30	NA	NA	84.03928333	27.33395	NA	-38.06364951	30.64435333	NA	0.011826456	237.3633624	0
11/14/15 23:00	NA	NA	84.4018	27.18303333	NA	-45.91198775	30.55102667	30.66897	0.067950326	226.4828304	0
11/14/15 23:30	-0.921177435	-0.646204023	86.54049667	27.14453333	NA	-35.46327353	30.54766333	30.59732333	0.083929735	39.04971633	0
11/15/15 0:00	15.15118693	1.54482835	84.35728	28.52234	NA	-27.55897304	30.48168667	30.52721667	1.897626596	69.25222816	0
11/15/15 0:30	11.87973497	1.984226911	82.71236	28.39376667	NA	-17.45004412	30.47455667	30.50917333	2.04518705	67.16290909	0
11/15/15 1:00	12.03724761	7.810323085	84.18221	27.92438667	NA	-25.71310784	30.48627667	30.53356333	2.100038292	84.39434409	0
11/15/15 1:30	NA	NA	84.99074667	27.53072667	NA	-36.52104657	30.56382	30.57622667	2.10049584	93.22233246	NA
11/15/15 2:00	NA	NA	87.63793667	27.10889	NA	-46.22351961	30.53644	30.57499	1.1601208	99.26324162	0
11/15/15 2:30	NA	NA	89.70692667	27.17163	NA	-34.37240686	30.42449667	30.50582	0.092218381	206.5947789	0
11/15/15 3:00	NA	NA	88.82659667	27.17452333	NA	-32.35082353	30.40708667	30.45163667	0.067490185	231.3301346	0
11/15/15 3:30	NA	NA	87.93185	26.94076333	NA	-43.89672304	30.39592667	30.43163333	0.06218326	211.3932556	0
11/15/15 4:00	6.216068141	2.503281651	86.07939333	27.44051667	NA	-32.52216176	30.36607667	30.40308	1.3294511	72.93491376	0
11/15/15 4:30	4.62911674	1.325862739	82.90837667	27.52850333	NA	-28.67175	30.33398667	30.36736	0.546772982	66.39377833	0
11/15/15 5:00	NA	NA	84.34786	27.30796667	NA	-35.98705392	30.27698	30.30239	0.141951048	143.0678244	0
11/15/15 5:30	NA	NA	85.28030667	26.87685333	NA	-45.11171078	30.16732667	30.19422667	0.094502094	173.0376133	0
11/15/15 6:00	NA	NA	86.69685667	26.31455667	NA	-54.29916912	30.12485	30.14865667	0.033397513	234.7978146	0
11/15/15 6:30	NA	NA	87.59731667	26.00744667	NA	-55.77557353	30.06271	30.09820667	0.011690341	189.1825052	0
11/15/15 7:00	NA	NA	88.57437333	25.84342667	NA	-55.47328431	30.07009	30.20417333	0.051196215	229.8741378	0
11/15/15 7:30	0.321292181	0.490848623	87.43539667	25.85681333	11.5687792	-45.0182598	NA	30.19291333	0.0216535	10.66297635	0
11/15/15 8:00	NA	NA	85.94529667	26.38549	40.57779333	-10.72470569	NA	30.20771667	0.028319274	167.7856205	0
11/15/15 8:30	NA	NA	82.44570667	27.67902	154.2782033	109.8337745	NA	30.25234333	0.123660134	163.6741186	0
11/15/15 9:00	NA	NA	79.05165	28.19811333	181.6314733	179.3452941	NA	30.25932667	0.17846572	119.057409	0
11/15/15 9:30	4.249792857	1.53982701	78.19053333	NA	314.5376	279.4206618	31.76436333	30.29523667	0.155167718	42.42757921	0
11/15/15 10:00	5.803285509	1.655273868	80.02118667	27.90040333	329.8826	337.3332108	31.24462	30.39149667	0.469799527	40.30255912	0
11/15/15 10:30	8.236466385	1.595483513	83.8461	27.69948667	294.9638667	446.2824265	31.11742667	30.52443667	1.133010069	69.65808193	0
11/15/15 11:00	12.17062356	2.637276693	84.17106333	27.59864667	560.2679333	573.4747549	NA	30.46200667	1.158297079	63.60324471	0
11/15/15 11:30	6.869883792	2.010896184	83.12909667	27.70114667	750.5990667	699.9063725	30.63802333	30.54196667	0.610391563	35.77749772	0
11/15/15 12:00	NA	NA	83.98074333	27.82336667	788.3095333	725.5479167	30.80466	30.68114667	0.761337089	345.7525208	0
11/15/15 12:30	NA	NA	85.23961667	27.8388	777.1328333	694.7797549	30.84519	30.84575667	0.808608532	339.0576378	0
11/15/15 13:00	NA	NA	83.98132333	28.07539	838.3112	739.2135049	31.03506333	30.97259	0.774725019	318.5871145	0
11/15/15 13:30	NA	NA	83.24911	28.22006333	883.6297	770.2109069	31.11751667	NA	0.867015934	317.406868	0
11/15/15 14:00	NA	NA	80.26907667	NA	887.3297667	758.6490196	31.19917	NA	1.05701605	308.7932186	0
11/15/15 14:30	NA	NA	79.09394667	NA	864.1061	724.5269853	31.19371	NA	1.385662478	303.0062878	0
11/15/15 15:00	NA	NA	78.84371333	NA	781.0974667	619.8623775	31.30309333	NA	1.765441309	306.9470757	0
11/15/15 15:30	NA	NA	77.71963333	NA	622.2925	484.9477696	31.37143	NA	1.677542171	310.9223072	0
11/15/15 16:00	NA	NA	75.97866	NA	389.7535667	319.4289706	31.44939333	NA	0.903579828	293.1560501	0
11/15/15 16:30	NA	NA	74.35327667	NA	445.4526	349.6404412	31.41563667	NA	1.194921879	294.5049964	0
11/15/15 17:00	NA	NA	73.83526667	NA	404.7987	294.0434559	31.42275	NA	1.488753215	308.9432038	0
11/15/15 17:30	46.20716659	NA	81.58318	NA	119.56592	61.75027525	31.46254667	NA	2.159759657	2.166605178	0
11/15/15 18:00	NA	NA	88.75441667	26.71541333	16.55312167	-61.71086765	31.46537667	NA	1.861812509	23.53292662	0.3
11/15/15 18:30	68.78743622	2.610114434	88.0659	26.7484	4.487164	-60.52264951	31.42748667	NA	1.654982267	70.35266456	0
11/15/15 19:00	NA	NA	88.21042	26.61465	0.20986001	-67.40327941	31.35759667	NA	0.6676302	107.2976537	3.5
11/15/15 19:30	NA	NA	93.65238667	26.14422333	NA	-42.25529902	31.2393	NA	0.10913767	193.4860961	1
11/15/15 20:00	NA	NA	91.62310333	26.23703333	NA	-50.37914461	31.10422	NA	0.371107585	153.7696358	2.8
11/15/15 20:30	NA	NA	93.69271	25.75113667	NA	-44.62298284	30.98017333	NA	0.106175464	166.6491455	1.3
11/15/15 21:00	NA	NA	95.46860333	25.28556667	NA	-41.50858578	30.92345667	NA	0.039332283	193.9634247	0.3
11/15/15 21:30	NA	NA	96.71102667	25.41151333	NA	-39.2241299	30.90986	NA	0.068429861	183.3513606	0
11/15/15 22:00	NA	NA	97.07187333	25.81914	NA	-36.06153186	30.95869667	31.01285	0.020505007	214.9987565	0
11/15/15 22:30	NA	NA	96.90094	25.99777	NA	-37.73944853	30.94091	30.98293	0.045164058	214.5749258	0
11/15/15 23:00	NA	NA	96.57161	25.96745667	NA	-38.39028431	30.92544667	30.96061667	0.006233623	227.293156	0
11/15/15 23:30	NA	NA	96.29348	25.95076	NA	-39.10389461	30.87441333	30.91523667	0.039405343	204.4635741	NA
11/16/15 0:00	NA	NA	95.73111	25.90528667	NA	-47.10946078	30.81291	30.85170667	0.018921642	301.8013421	0
11/16/15 0:30	NA	NA	95.84000667	25.79647	NA	-51.28893137	30.80489333	30.83353667	0.050868222	174.8329668	0
11/16/15 1:00	NA	NA	96.02338	25.73611667	NA	-53.72476961	30.81788	NA	0.025576911	198.8157264	0
11/16/15 1:30	NA	NA	96.03453	25.85625667	NA	-53.68485784	30.75001667	NA	0.053203138	193.7188074	0
11/16/15 2:00	NA	NA	95.96256	25.88885333	NA	-53.29981863	30.72160333	NA	0.046019408	197.2462881	0
11/16/15 2:30	NA	NA	95.78254	25.79467333	NA	-55.72397304	30.70150333	NA	0.075350195	179.7227478	0
11/16/15 3:00	NA	NA	95.5065	25.73671667	NA	-59.94191422	30.60626667	30.64258333	0.065463664	181.5983636	0
11/16/15 3:30	NA	NA	95.45596	25.5629	NA	-60.91839706	30.59330667	30.61718333	0.081651878	211.9987236	0
11/16/15 4:00	NA	NA	95.86936	25.61102667	NA	-45.89738235	30.59947	30.63116667	0.076132954	198.133566	0
11/16/15 4:30	NA	NA	94.5463	25.85534	NA	-52.44454657	30.54658	30.5495	0.29185218	156.8593873	0
11/16/15 5:00	NA	NA	95.03274	25.67008667	NA	-54.33130392	30.51856667	30.50891667	0.105569573	176.5566751	0
11/16/15 5:30	NA	NA	95.35138667	25.58723667	NA	-50.04959069	30.46509667	30.48558	0.011820016	164.6677221	0
11/16/15 6:00	NA	NA	94.80548333	25.52463333	NA	-50.38206863	30.43001	30.46011667	0.008415421	162.3968671	0
11/16/15 6:30	NA	NA	94.66171333	25.41091333	NA	-55.72884314	30.37475333	30.41636667	0.017880217	189.3956266	NA
11/16/15 7:00	NA	NA	95.01399333	25.43932667	NA	-47.33921569	30.33471333	30.35312	0.060876773	171.3790142	0
11/16/15 7:30	NA	NA	95.23387	25.54412667	6.2739582	-41.27833824	30.25036	30.28563333	0.077294426	187.188889	0
11/16/15 8:00	NA	NA	93.54368667	25.85082333	35.46766333	-21.10039069	30.23096	30.31947667	0.094341582	173.4716491	0
11/16/15 8:30	NA	NA	90.01493667	26.50283333	83.79701667	28.31444963	NA	30.2601	0.281118577	103.1614779	NA
11/16/15 9:00	NA	NA	87.09923667	26.88746667	121.9001633	76.4237549	NA	30.23694667	0.281440414	121.4127431	0
11/16/15 9:30	6.937267045	1.737181273	85.57732	27.01315333	183.9367	144.4106618	NA	30.22578333	0.614801002	63.52349757	0
11/16/15 10:00	5.550356113	1.833616077	84.27091	27.1589	321.4379	324.8818627	NA	30.26848	0.727276044	72.17377522	0
11/16/15 10:30	7.882852223	2.31902199	83.52868667	27.24678	292.0496333	314.7583088	30.13951	30.33057333	0.740563324	62.1955785	0
11/16/15 11:00	7.802268674	1.993453815	85.02599333	27.15601333	273.2893333	233.1733088	NA	30.33134667	0.823200762	70.86175506	0
11/16/15 11:30	6.894791751	1.640616467	84.31796333	27.25103	352.9964	313.2955882	30.2983	30.32743667	0.636803245	83.48850009	0
11/16/15 12:00	5.207868546	1.095406192	83.64546333	27.33505667	335.1868333	296.879902	30.38361333	30.38643667	0.633842064	81.89462175	0
11/16/15 12:30	5.404580436	3.323492486	82.05279	27.70596333	546.2225333	512.9857843	30.55048	30.51871333	0.29430783	82.81590272	0
11/16/15 13:00	NA	NA	80.27225333	NA	676.7315333	635.0989951	30.59379333	30.51739	0.259737905	18.53724973	0.6
11/16/15 13:30	NA	NA	80.97975333	NA	512.0822333	469.3796814	30.65256	30.56724333	0.404094464	18.33614366	0.3
11/16/15 14:00	4.223727491	1.665503015	82.00691	NA	592.9405333	547.4735784	30.71896333	30.60132667	0.348026754	12.65853712	0
11/16/15 14:30	NA	NA	82.14636333	NA	495.9554	443.0054412	30.74120667	NA	0.577861635	323.7385696	0
11/16/15 15:00	NA	NA	80.98699667	NA	271.1986667	184.425776	30.89674333	NA	0.512647386	335.944295	0
11/16/15 15:30	NA	NA	81.95638333	NA	420.0900667	217.2935686	30.94055	NA	0.478495124	289.0106425	0
11/16/15 16:00	NA	NA	78.80512	NA	527.4675333	438.5466667	30.93686	NA	0.667829606	297.0954256	0
11/16/15 16:30	NA	NA	77.93407667	NA	315.8605667	263.2780882	30.90176333	NA	0.483897536	307.7215582	0
11/16/15 17:00	NA	NA	80.67612333	NA	132.60038	101.4490466	30.89773333	NA	0.712658389	288.7069116	0
11/16/15 17:30	NA	NA	86.58046667	NA	52.09757667	-22.97692353	30.91227333	NA	0.229130095	201.9989504	0
11/16/15 18:00	NA	NA	89.46851667	27.38485667	25.05807633	-49.42848284	30.83556	NA	0.186945908	223.3459218	0
11/16/15 18:30	NA	NA	92.52886667	26.75988	9.752194333	-40.06431127	30.81218	NA	0.080092023	192.5454069	0
11/16/15 19:00	NA	NA	93.17933333	26.60304	6.8393134	-42.4363799	30.82553	NA	0.104221593	190.8934402	0
11/16/15 19:30	NA	NA	93.96174667	26.49439	NA	-42.07420343	30.86265667	NA	0.086172796	228.2861346	0
11/16/15 20:00	NA	NA	94.78137333	26.32546	NA	-40.23808333	30.71188667	NA	0.031052532	241.4242835	0.6
11/16/15 20:30	NA	NA	95.46259	26.43978667	NA	-35.67550735	30.53181667	30.51722667	0.036944316	205.3497804	0.3
11/16/15 21:00	NA	NA	95.83221667	26.37924667	NA	-37.7053848	30.47085333	30.53171667	0.077937064	189.7014841	0.3
11/16/15 21:30	NA	NA	95.6956	26.25714	NA	-40.81102696	30.43508667	30.48712667	0.0377333	231.4113771	0
11/16/15 22:00	NA	NA	95.90977333	26.14171333	NA	-40.9818848	30.42358	30.46603667	0.055326474	192.0783282	0
11/16/15 22:30	NA	NA	95.95325	26.06815	NA	-45.44321324	30.37477667	30.40514	0.041948062	230.5141432	0
11/16/15 23:00	NA	NA	96.07376	25.88168	NA	-45.69536275	30.31123667	30.34609667	0.075304552	215.4379731	0
11/16/15 23:30	NA	NA	96.27685	25.81183667	0.00993029	-40.92736765	30.30487	30.33209333	0.054666329	186.0611039	0
11/17/15 0:00	NA	NA	96.18737333	25.80248667	NA	-46.18555637	30.28225333	30.31338667	0.094129729	214.6043412	0
11/17/15 0:30	NA	NA	96.24181333	25.76188333	NA	-48.12731373	30.23095333	30.26647333	0.022677104	179.6268605	0
11/17/15 1:00	NA	NA	95.88546	25.81125333	NA	-48.02216912	30.22257	30.25132667	0.074481428	163.9900435	0
11/17/15 1:30	NA	NA	95.97654667	25.83157333	NA	-49.26588725	30.19803667	30.22942	0.071715244	172.6180072	0
11/17/15 2:00	NA	NA	95.87026333	25.83793333	NA	-51.74407598	30.19018333	30.22180333	0.011145684	168.4542756	0
11/17/15 2:30	NA	NA	95.18293333	25.76603	NA	-55.06877451	30.16096667	30.19493	0.009262885	299.8717542	0
11/17/15 3:00	NA	NA	94.86451333	25.76172667	NA	-58.32141667	30.14977667	30.17779667	0.039205044	206.370861	0
11/17/15 3:30	NA	NA	94.80765	25.76738667	NA	-57.45983088	30.13677333	30.17116	0.013538413	308.8395486	0
11/17/15 4:00	NA	NA	94.50516667	25.75323667	NA	-57.22032598	NA	30.14478333	0.021425994	320.857112	0
11/17/15 4:30	NA	NA	93.03652333	25.71886	NA	-59.43127941	NA	30.12255667	0.038443476	217.3604187	0
11/17/15 5:00	NA	NA	92.45136333	25.65684667	NA	-63.83030392	NA	30.11461667	0.0271391	143.1622506	0
11/17/15 5:30	NA	NA	92.90121667	25.57448667	NA	-60.00664706	NA	30.09383333	0.022536827	213.4302454	0
11/17/15 6:00	NA	NA	93.03601	25.529	NA	-61.52734559	NA	30.07664333	0.03386605	167.7943924	0
11/17/15 6:30	NA	NA	93.49851333	25.44476	NA	-62.30036029	NA	29.96848	0.013300722	206.9945937	0
11/17/15 7:00	NA	NA	93.51221	25.41842	NA	-61.6831201	NA	29.94796	0.037261898	235.2771804	0
11/17/15 7:30	NA	NA	94.06066333	25.26857333	6.566565067	-50.32074265	NA	29.88031	0.065729675	214.7786034	0
11/17/15 8:00	NA	NA	93.01739667	25.69013	46.95367667	-8.671472816	NA	29.86303	0.021715248	186.8072001	0
11/17/15 8:30	NA	NA	87.83489667	26.52789667	152.0041	62.91808064	NA	29.94135333	0.382247663	136.8040743	0
11/17/15 9:00	NA	NA	78.84401	NA	201.26829	181.7485049	NA	30.00134667	0.145196757	144.3528603	0
11/17/15 9:30	9.075648243	2.520071184	79.93992333	NA	391.1042	369.0054167	NA	30.03839333	0.597304712	77.59200278	0
11/17/15 10:00	NA	NA	82.50362667	27.62924667	397.16753	468.1529902	NA	30.11435	1.460529384	70.97277177	0.3
11/17/15 10:30	12.35334955	1.843519577	82.34737333	27.69261667	214.1722467	482.1892157	NA	30.18153	1.124692459	63.21947017	0
11/17/15 11:00	NA	NA	80.41130667	NA	582.2435667	616.8574265	NA	30.24577	1.080665851	67.85756629	0.3
11/17/15 11:30	NA	NA	79.92360333	NA	740.0683	693.1931618	30.42930333	NA	1.089827499	60.16038279	0.6
11/17/15 12:00	14.42747005	1.551598816	79.12388333	NA	707.8173667	661.6505637	30.55724	NA	0.963459243	62.76986339	0
11/17/15 12:30	4.827262605	1.462593341	76.74802	NA	525.86088	498.8319167	30.55387333	NA	0.394198812	27.21827548	0
11/17/15 13:00	NA	NA	76.94547667	NA	452.8434333	419.5716667	30.68165	NA	0.576771403	339.0003367	0
11/17/15 13:30	NA	NA	78.42684333	NA	133.4126567	90.94527377	30.60547333	NA	0.584178053	322.9583066	0
11/17/15 14:00	NA	NA	84.34913333	NA	58.25965	2.087308333	30.46488667	NA	0.27417559	225.822968	0
11/17/15 14:30	NA	NA	84.83491667	27.32120667	695.5368667	478.200063	30.35316333	NA	0.851989879	234.8555978	0
11/17/15 15:00	NA	NA	82.81569333	NA	566.8040333	516.4726961	30.53323	NA	0.362426796	225.0212087	0
11/17/15 15:30	NA	NA	82.91528667	NA	132.6930667	94.55532108	30.50430333	NA	0.30107667	229.009535	0
11/17/15 16:00	NA	NA	84.61585667	NA	128.4746333	67.42513725	30.49919	NA	0.167815519	188.3627977	0.3
11/17/15 16:30	NA	NA	85.83727	27.52931333	111.0258333	-1.250535466	30.54063667	NA	0.131982153	238.7202664	0
11/17/15 17:00	NA	NA	86.79688667	27.38456667	47.37738667	-33.34676716	30.51786333	NA	0.083260139	149.0852389	4.5
11/17/15 17:30	NA	NA	93.32048667	26.59026333	17.37005267	-27.68505392	30.50270667	NA	0.27469059	180.630497	0.8
11/17/15 18:00	NA	NA	93.85089333	26.34857333	4.344829667	-37.79300245	30.48408667	NA	0.182819433	169.1501784	6.8
11/17/15 18:30	NA	NA	92.92204	26.12982	1.3227134	-44.12258824	30.46110333	NA	0.168428636	119.3101022	9.7
11/17/15 19:00	NA	NA	94.73216333	25.58460333	0.42302999	-36.65297304	30.41184667	NA	0.123330762	219.113352	0.3
11/17/15 19:30	NA	NA	95.30126667	25.06958	NA	-43.41967402	30.4016	NA	0.079065945	190.3955011	0.5
11/17/15 20:00	NA	NA	95.64283667	24.35706667	NA	-51.79275735	30.35304333	NA	0.033999743	211.1715527	0
11/17/15 20:30	NA	NA	96.06885333	24.25414333	NA	-50.02282598	30.26451	30.34492667	0.084326738	181.876743	0
11/17/15 21:00	NA	NA	94.75694667	24.95820667	NA	-52.0142451	30.19245333	30.28105	0.260000214	109.9381522	0.5
11/17/15 21:30	NA	NA	88.06952	26.35467333	NA	-80.4484902	30.19996333	30.23419333	1.509747764	91.81917143	NA
11/17/15 22:00	NA	NA	90.79945333	25.85441	NA	-52.59935049	30.22618	30.26194	0.108456336	169.8871265	0
11/17/15 22:30	NA	NA	93.67858667	25.08666667	NA	-50.0622549	30.23447667	30.27827333	0.101916303	186.5093651	0.5
11/17/15 23:00	NA	NA	94.92713667	24.50940667	NA	-53.76567157	30.19260333	30.22908	0.070378524	207.6005654	0.6
11/17/15 23:30	NA	NA	95.27417667	24.48457333	NA	-51.8433848	NA	30.10389	0.03252099	247.5971237	0.6
11/18/15 0:00	NA	NA	95.42874333	24.74926	NA	-48.92027696	NA	30.05637	0.011557615	349.1271371	0
11/18/15 0:30	NA	NA	94.89302667	24.80412333	NA	-49.20649755	NA	30.05237	0.017499309	169.2793646	0
11/18/15 1:00	NA	NA	93.84457667	24.84958667	NA	-55.96444363	NA	30.02112667	0.082979612	182.6081761	0
11/18/15 1:30	NA	NA	93.07007333	25.04834	NA	-59.58413725	NA	30.01296333	0.022369465	241.1100107	0
11/18/15 2:00	NA	NA	92.60779667	25.24696333	NA	-59.99644363	NA	30.02506667	0.078654112	192.1476764	0
11/18/15 2:30	NA	NA	92.46491667	25.23902667	NA	-60.47006618	NA	30.02314667	0.082195369	195.6086201	0
11/18/15 3:00	NA	NA	92.45503333	25.15409667	NA	-60.72805882	NA	30.00183333	0.078031076	167.5844914	0
11/18/15 3:30	NA	NA	92.47558667	25.02908	NA	-57.74410539	NA	29.97374333	0.055940231	215.2054961	0
11/18/15 4:00	NA	NA	92.34786333	25.05553667	NA	-57.06845343	NA	29.95167667	0.087700463	188.5924262	0
11/18/15 4:30	NA	NA	92.86464333	25.15676	NA	-57.93979412	NA	29.92724333	0.024700034	347.5826667	0
11/18/15 5:00	NA	NA	93.15310333	25.26445333	NA	-58.59548039	NA	29.90788667	0.012898063	321.3865312	0
11/18/15 5:30	NA	NA	92.83859667	25.22467333	NA	-58.57650245	NA	29.88483667	0.008298743	232.5497981	0
11/18/15 6:00	NA	NA	92.35851	25.16621333	NA	-57.53819853	NA	29.87901667	0.041583599	202.0928749	0
11/18/15 6:30	NA	NA	93.32733333	25.19908667	NA	-56.28426471	NA	29.83622667	0.080488857	221.1965653	0
11/18/15 7:00	NA	NA	93.37819	25.20394333	NA	-55.83543873	NA	29.73499333	0.011019165	298.842794	0
11/18/15 7:30	NA	NA	93.54175333	25.28720667	8.417565733	-43.42258824	NA	29.71834667	0.050739633	205.5119482	0
11/18/15 8:00	NA	NA	93.07427	25.58522667	25.20636	-26.55327941	NA	29.71313667	0.084672153	171.3667612	0
11/18/15 8:30	NA	NA	88.32784333	26.91174333	135.9905333	97.20916422	NA	29.70012	0.081914961	199.5926781	0
11/18/15 9:00	NA	NA	81.37424333	28.27243667	201.8932133	238.6014387	NA	29.77403	0.263048152	109.2926436	0
11/18/15 9:30	NA	NA	80.56248667	28.15245333	379.0077333	387.2688971	NA	29.86256	0.221447532	106.9838484	0
11/18/15 10:00	4.124300577	1.858185089	80.42959333	27.97694333	366.3009633	505.4694853	30.14406333	29.93711667	0.311481728	18.28750285	0
11/18/15 10:30	NA	NA	82.04491333	27.84057333	234.6300967	561.6704167	30.27124667	30.07144	0.508677378	342.6728201	0
11/18/15 11:00	6.152728697	1.503203921	84.37178333	27.80170333	393.5073	378.044951	30.19964	30.15313	0.528953283	30.97363561	0
11/18/15 11:30	NA	1.359562916	84.58057667	27.7227	216.65025	211.7987328	30.25191667	30.09702	0.501030217	62.51661428	0
11/18/15 12:00	3.814329748	2.641149249	83.77104667	27.87351	348.8786667	307.7647794	30.18447667	30.1044	0.279425852	45.96417212	0
11/18/15 12:30	NA	NA	82.23631333	28.08573667	678.5310333	644.3301961	30.34517667	30.17650667	0.360821533	354.8801277	0
11/18/15 13:00	NA	NA	82.60576667	28.10292667	591.6376667	543.4148775	30.52668333	NA	0.631442341	326.9115653	0
11/18/15 13:30	NA	NA	83.57257333	28.08568667	336.6181333	289.9225735	30.55892667	NA	0.769317927	325.5528647	0
11/18/15 14:00	NA	NA	80.28827	NA	318.1615333	270.9225735	30.59057333	NA	0.202335974	269.7549866	0
11/18/15 14:30	NA	NA	74.79625	NA	317.0103667	270.1013971	30.68104	NA	0.121177389	286.7534707	0
11/18/15 15:00	NA	NA	78.65623333	NA	561.9327333	498.5129167	30.82267333	NA	0.706031999	326.3046219	0
11/18/15 15:30	NA	NA	80.41649667	NA	401.6680333	307.6372549	30.81877667	NA	1.582528903	312.3875676	0
11/18/15 16:00	NA	NA	78.80693333	NA	402.7272333	325.4995588	30.50039333	30.14679333	0.798995384	320.66706	0
11/18/15 16:30	NA	NA	77.60635667	NA	539.7573	411.2276225	30.19446333	30.03798333	0.947967991	326.4559138	0
11/18/15 17:00	NA	NA	75.99379	NA	380.2907333	271.8984559	30.29939	30.05727	1.639830409	300.1544778	0
11/18/15 17:30	NA	NA	77.04503667	NA	195.2731	133.9604657	30.54196667	30.05071333	1.089390116	311.7502005	0
11/18/15 18:00	NA	NA	77.36712667	NA	156.9619333	111.5925	30.67454	30.03436667	0.906076367	319.7333934	0
11/18/15 18:30	NA	NA	76.97158	NA	82.92377667	32.61513922	30.64646667	30.06422333	0.241507197	296.5583281	0
11/18/15 19:00	NA	NA	81.57264667	NA	55.47122	11.07177787	30.54627333	30.17452	0.131891412	219.3778073	0.6
11/18/15 19:30	NA	NA	85.51481667	28.25291	0.502472093	-28.34511275	30.31540333	30.10859	0.128784751	225.9177532	0
11/18/15 20:00	NA	NA	89.06778333	27.46164333	NA	-46.93031863	30.23449667	30.12878	0.173594151	113.1114497	0
11/18/15 20:30	NA	NA	94.79881333	26.59155333	NA	-36.25575735	30.16675	30.12153667	0.072128774	172.1849226	0.6
11/18/15 21:00	NA	NA	95.86961	26.28041667	NA	-37.03118873	30.12497333	30.14386333	0.014687775	324.7476249	1
11/18/15 21:30	NA	NA	96.05097	26.1912	NA	-32.41848284	30.09015	30.16016	0.120026641	196.1355126	0.6
11/18/15 22:00	NA	NA	96.57385667	26.18182333	NA	-31.55639706	30.09394333	30.16965333	0.028562951	275.9031289	0
11/18/15 22:30	NA	NA	96.47940333	26.08423667	NA	-33.7707549	30.08603	NA	0.044788712	176.7448453	0.6
11/18/15 23:00	NA	NA	96.36633667	25.99773333	NA	-38.87364706	30.06917333	NA	0.193886263	164.9828927	0
11/18/15 23:30	NA	NA	95.86685667	25.99476333	0.006620187	-39.8686299	30.09689	30.15535	0.007576623	97.49129115	0
11/19/15 0:00	NA	NA	96.38666333	26.03738333	NA	-35.7266299	30.14150333	30.16466333	0.092167001	177.7731065	0
11/19/15 0:30	NA	NA	96.27846333	26.04999	NA	-38.31725735	30.09393	30.08813333	0.053731808	192.4436521	0
11/19/15 1:00	NA	NA	96.06899333	25.99936667	NA	-41.20434804	30.01777	NA	0.039431384	187.0734417	0
11/19/15 1:30	NA	NA	95.92979333	25.95957	NA	-43.06335539	30.00389	NA	0.008636062	283.7606209	0
11/19/15 2:00	NA	NA	96.00041	25.95558667	NA	-45.29815441	30.0017	NA	0.036805568	209.6401647	0
11/19/15 2:30	NA	NA	95.91475333	25.93775333	NA	-48.81220833	29.98584667	NA	0.0139213	192.6193001	0
11/19/15 3:00	NA	NA	95.88046	25.85367333	NA	-50.06518382	29.98204333	30.00956667	0.029399906	169.9263853	0
11/19/15 3:30	NA	NA	95.60304333	25.74225333	NA	-51.49192647	29.97639	29.9995	0.029441606	182.5223121	0
11/19/15 4:00	NA	NA	95.53680333	25.76695	NA	-48.5892598	29.9658	29.99533333	0.047901203	164.3551814	0
11/19/15 4:30	NA	NA	95.07535333	25.88797	NA	-50.23457843	29.98912	30.01282667	0.028145162	190.6943365	0
11/19/15 5:00	NA	NA	94.76346	25.90944	NA	-46.79353676	29.99344333	NA	0.035153297	180.2872963	0
11/19/15 5:30	NA	NA	94.24614	25.99556667	NA	-41.29001471	29.99448333	NA	0.077891223	171.2094063	0
11/19/15 6:00	NA	NA	94.11833	26.07632667	NA	-42.48651225	29.95919667	30.01117	0.038175819	184.3051565	0
11/19/15 6:30	NA	NA	93.66514333	25.95855667	NA	-48.22223775	NA	29.98935667	0.061252939	167.670436	0
11/19/15 7:00	NA	NA	93.92256	25.84409667	0.00198623	-47.10020343	29.95314	29.97460333	0.116676685	220.9008325	0
11/19/15 7:30	NA	NA	93.31758	25.89330333	10.49167567	-42.59993873	NA	29.96061667	0.032181456	156.8396946	0
11/19/15 8:00	NA	NA	91.64335333	26.31824	44.59226667	-11.3200364	NA	29.94377333	0.037050828	182.3264663	0
11/19/15 8:30	NA	NA	90.20618	26.87510333	63.77956	11.69096559	NA	29.94064667	0.032974257	190.8016691	0
11/19/15 9:00	NA	NA	86.85753	27.79545667	142.21757	117.3243284	NA	29.85863667	0.062134843	227.1202797	0
11/19/15 9:30	NA	NA	79.62651	NA	326.6347667	321.7986275	29.95128333	29.92823667	0.203804778	91.12591932	0
11/19/15 10:00	NA	NA	75.93422	NA	248.6113	239.1733578	30.04544	30.00305	0.282914958	235.7644962	0
11/19/15 10:30	NA	NA	77.71818333	NA	190.4225667	174.4892157	30.09101667	NA	0.135762825	253.9524654	0
11/19/15 11:00	NA	NA	NA	NA	NA	NA	NA	NA	NA	NA	0
11/19/15 11:30	NA	NA	NA	NA	78.03967241	22.22131719	30.08191379	NA	0.601891576	305.6512446	0
11/19/15 12:00	NA	NA	NA	NA	77.86773333	22.22393211	30.17835667	NA	0.587458184	301.273632	0
11/19/15 12:30	NA	NA	NA	NA	80.91596667	22.19729093	30.25986333	NA	0.816098452	330.5122958	0
11/19/15 13:00	NA	NA	NA	NA	NA	NA	NA	NA	NA	NA	0
11/19/15 13:30	NA	NA	NA	NA	NA	NA	NA	NA	NA	NA	0
11/19/15 14:00	NA	NA	NA	NA	NA	NA	NA	NA	NA	NA	0
11/19/15 14:30	NA	NA	NA	NA	NA	NA	NA	NA	NA	NA	0
11/19/15 15:00	NA	NA	NA	NA	NA	NA	NA	NA	NA	NA	0
11/19/15 15:30	NA	NA	NA	NA	NA	NA	NA	NA	NA	NA	0
11/19/15 16:00	NA	NA	NA	NA	NA	NA	NA	NA	NA	NA	0
11/19/15 16:30	NA	NA	NA	NA	NA	NA	NA	NA	NA	NA	0
11/19/15 17:00	NA	NA	NA	NA	NA	NA	NA	NA	NA	NA	0
11/19/15 17:30	NA	NA	NA	NA	NA	NA	NA	NA	NA	NA	0
11/19/15 18:00	NA	NA	NA	NA	NA	NA	NA	NA	NA	NA	23.9
11/19/15 18:30	NA	NA	NA	NA	NA	NA	NA	NA	NA	NA	7.9
11/19/15 19:00	NA	NA	NA	NA	NA	NA	NA	NA	NA	NA	1.6
11/19/15 19:30	NA	NA	NA	NA	NA	NA	NA	NA	NA	NA	16
11/19/15 20:00	NA	NA	NA	NA	NA	NA	NA	NA	NA	NA	2.5
11/19/15 20:30	NA	NA	NA	NA	NA	NA	NA	NA	NA	NA	3
11/19/15 21:00	NA	NA	NA	NA	NA	NA	NA	NA	NA	NA	12.6
11/19/15 21:30	NA	NA	NA	NA	NA	NA	NA	NA	NA	NA	4.6
11/19/15 22:00	NA	NA	NA	NA	NA	NA	NA	NA	NA	NA	3
11/19/15 22:30	NA	NA	NA	NA	NA	NA	NA	NA	NA	NA	10.4
11/19/15 23:00	NA	NA	NA	NA	NA	NA	NA	NA	NA	NA	1
11/19/15 23:30	NA	NA	NA	NA	NA	NA	NA	NA	NA	NA	2.5
11/20/15 0:00	NA	NA	NA	NA	NA	NA	NA	NA	NA	NA	0
11/20/15 0:30	NA	NA	NA	NA	NA	NA	NA	NA	NA	NA	0
11/20/15 1:00	NA	NA	NA	NA	NA	NA	NA	NA	NA	NA	0
11/20/15 1:30	NA	NA	NA	NA	NA	NA	NA	NA	NA	NA	0
11/20/15 2:00	NA	NA	NA	NA	NA	NA	NA	NA	NA	NA	0
11/20/15 2:30	NA	NA	NA	NA	NA	NA	NA	NA	NA	NA	0
11/20/15 3:00	NA	NA	NA	NA	NA	NA	NA	NA	NA	NA	0
11/20/15 3:30	NA	NA	NA	NA	NA	NA	NA	NA	NA	NA	0
11/20/15 4:00	NA	NA	NA	NA	NA	NA	NA	NA	NA	NA	0
11/20/15 4:30	NA	NA	NA	NA	NA	NA	NA	NA	NA	NA	0
11/20/15 5:00	NA	NA	NA	NA	NA	NA	NA	NA	NA	NA	0
11/20/15 5:30	NA	NA	NA	NA	NA	NA	NA	NA	NA	NA	0
11/20/15 6:00	NA	NA	NA	NA	NA	NA	NA	NA	NA	NA	0
11/20/15 6:30	NA	NA	NA	NA	NA	NA	NA	NA	NA	NA	0
11/20/15 7:00	NA	NA	NA	NA	NA	NA	NA	NA	NA	NA	0
11/20/15 7:30	NA	NA	NA	NA	NA	NA	NA	NA	NA	NA	0
11/20/15 8:00	NA	NA	NA	NA	NA	NA	NA	NA	NA	NA	0
11/20/15 8:30	NA	NA	NA	NA	NA	NA	NA	NA	NA	NA	0
11/20/15 9:00	NA	NA	NA	NA	NA	NA	NA	NA	NA	NA	0
11/20/15 9:30	NA	NA	NA	NA	NA	NA	NA	NA	NA	NA	0
11/20/15 10:00	NA	NA	NA	NA	NA	NA	NA	NA	NA	NA	0
11/20/15 10:30	NA	NA	NA	NA	NA	NA	NA	NA	NA	NA	0
11/20/15 11:00	NA	NA	NA	NA	NA	NA	NA	NA	NA	NA	0
11/20/15 11:30	NA	NA	NA	NA	NA	NA	NA	NA	NA	NA	0
11/20/15 12:00	NA	NA	NA	NA	NA	NA	NA	NA	NA	NA	0
11/20/15 12:30	NA	NA	NA	NA	NA	NA	NA	NA	NA	NA	0
11/20/15 13:00	NA	NA	NA	NA	NA	NA	NA	NA	NA	NA	0
11/20/15 13:30	NA	NA	NA	NA	NA	NA	NA	NA	NA	NA	0
11/20/15 14:00	NA	NA	NA	NA	NA	NA	NA	NA	NA	NA	0
11/20/15 14:30	NA	NA	NA	NA	NA	NA	NA	NA	NA	NA	0
11/20/15 15:00	NA	NA	NA	NA	NA	NA	NA	NA	NA	NA	0
11/20/15 15:30	NA	NA	64.08761	NA	772.4469	713.4939951	31.39915	31.19940667	0.375958076	269.8029688	0
11/20/15 16:00	NA	NA	62.32225333	NA	663.7725333	598.8819608	31.65995333	31.45540333	0.297210868	258.4804939	0
11/20/15 16:30	NA	NA	65.75635333	NA	412.4775	348.692549	31.65051	NA	0.391323192	258.6516562	NA
11/20/15 17:00	NA	NA	69.57316	NA	209.2687667	169.0606618	31.67019333	NA	0.670447583	302.3949647	32.8
11/20/15 17:30	NA	NA	73.04237	NA	170.2633333	135.2217157	31.61082333	NA	0.222719061	265.2333586	0
11/20/15 18:00	NA	NA	76.79431	29.57943333	73.014062	37.37731397	31.56148	NA	0.755718717	88.89719691	18.6
11/20/15 18:30	NA	NA	91.18466333	25.45441333	12.95836	-52.68990441	31.63450667	NA	0.435611169	211.8333578	17.3
11/20/15 19:00	NA	NA	96.16625333	24.97200333	3.59476256	-42.14870098	31.52144667	NA	0.287526312	181.7976954	0
11/20/15 19:30	NA	NA	96.60263	25.24921667	NA	-49.51511765	NA	31.43598	0.291997784	194.4693697	0
11/20/15 20:00	NA	NA	96.95731667	25.35231667	NA	-49.14906863	NA	31.49324	0.163874888	203.6288813	0
11/20/15 20:30	NA	NA	97.04973333	25.40651	NA	-50.14159804	NA	31.40583333	0.062115434	220.4352297	0
11/20/15 21:00	NA	NA	97.12245	25.42306333	NA	-54.47150245	31.34125667	31.39537333	0.022096557	269.7626891	0
11/20/15 21:30	NA	NA	97.30240333	25.82246	NA	-52.15442647	31.32959667	31.33260333	0.105897338	220.2121508	0
11/20/15 22:00	NA	NA	96.74440333	25.80464	NA	-52.5939902	31.31744	31.27409	0.070246881	190.3579059	0
11/20/15 22:30	NA	NA	96.61807667	25.56143333	NA	-58.77364461	31.3164	31.30676667	0.091337719	201.4034242	0
11/20/15 23:00	NA	NA	95.95443	25.30384	NA	-61.55071569	NA	31.24207	0.131845498	217.8482118	0
11/20/15 23:30	NA	NA	95.61642333	25.23271333	NA	-63.75728676	NA	31.12062	0.070584878	209.7736878	0
11/21/15 0:00	NA	NA	93.89580667	25.45953667	NA	-67.4305098	NA	31.05755667	0.01892003	288.2976169	0
11/21/15 0:30	NA	NA	93.96969333	25.38808333	NA	-62.85090686	NA	31.01583	0.078597354	229.7358184	0
11/21/15 1:00	NA	NA	94.46388667	25.29170333	NA	-60.75385294	30.88816667	NA	0.087406311	205.4651548	0
11/21/15 1:30	NA	NA	93.49943667	25.46143333	NA	-58.92454657	30.85923333	30.99638	0.046843818	198.8521433	0
11/21/15 2:00	NA	NA	93.10648	25.54709333	NA	-60.95441176	30.76526667	30.99478667	0.127974737	223.08298	0
11/21/15 2:30	NA	NA	92.5967	25.54096	NA	-60.78939216	30.76465333	30.82721667	0.030836924	213.8208712	0
11/21/15 3:00	NA	NA	92.19754667	25.64829333	NA	-55.76097794	30.87551667	30.92187	0.018982115	227.0213525	0
11/21/15 3:30	NA	NA	93.04576667	25.65148667	NA	-50.01796324	30.87202	30.70396667	0.129909333	227.7217383	0
11/21/15 4:00	NA	NA	93.29729333	25.62432	NA	-47.52711029	30.64188	30.46590667	0.078470068	213.4772256	0
11/21/15 4:30	NA	NA	92.83635	25.60534333	NA	-49.15343873	NA	30.39996667	0.070362432	201.4454267	0
11/21/15 5:00	NA	NA	92.61872	25.63063333	NA	-48.33517157	NA	30.37054	0.059997948	193.2373106	0
11/21/15 5:30	NA	NA	92.63682333	25.77501667	NA	-44.21215686	NA	30.28450667	0.013747351	315.6629303	0
11/21/15 6:00	NA	NA	91.91283333	25.75342667	NA	-53.40886275	NA	30.27532667	0.016907894	281.0082875	0
11/21/15 6:30	NA	NA	92.42722333	25.82327	NA	-53.99104167	NA	30.28902667	0.004080688	263.3141773	0
11/21/15 7:00	NA	NA	93.81138	25.7766	NA	-53.29153922	NA	30.33565333	0.087193656	190.137657	0
11/21/15 7:30	NA	NA	94.21219	25.69508333	6.60694768	-46.83101716	NA	30.32227667	0.082527241	222.6399356	0
11/21/15 8:00	NA	NA	93.39773333	25.91784333	34.16547667	-13.84154694	NA	30.30238	0.065337117	227.107021	0
11/21/15 8:30	NA	NA	89.75955	26.80882	60.58465333	68.18400245	NA	30.28169333	0.09981289	173.1941472	0
11/21/15 9:00	NA	NA	82.01564667	28.84359667	154.4728633	210.5312402	NA	30.28144333	0.086208446	221.2497187	0
11/21/15 9:30	3.141833747	1.520224394	77.54725667	28.83794333	374.3219333	343.5084559	NA	30.28620333	0.059042875	18.20366234	0
11/21/15 10:00	7.813077412	1.731141016	81.65434667	28.3929	471.5911333	430.2090441	NA	30.312	0.94822748	78.03557969	0
11/21/15 10:30	6.364486528	1.362128662	82.5057	28.26118	561.8416	512.0418873	NA	30.36491667	1.120140375	66.93440391	0
11/21/15 11:00	8.945336405	1.624384497	81.70053	28.32797333	651.1703	594.2159314	30.65202667	30.52043	1.114693026	63.63311475	0
11/21/15 11:30	7.93218229	1.474252709	80.97835667	28.47270333	726.3136	661.2166422	30.77186333	30.60231667	1.102314119	63.89997947	0
11/21/15 12:00	8.170064393	1.257952515	79.20310333	28.61536667	777.5716333	726.0273775	30.80016333	30.59564333	0.773664686	48.27865464	0
11/21/15 12:30	7.249674719	1.588428729	76.81602	28.81608667	835.6649333	751.8828431	31.02346	30.80735	0.680027596	9.209187171	0
11/21/15 13:00	NA	NA	76.93598	28.85573333	861.8982333	780.8458333	31.39390333	NA	0.574826386	331.4613584	0
11/21/15 13:30	NA	NA	74.80887	NA	867.2175333	752.5964951	31.82179667	NA	0.977831985	326.1796078	0
11/21/15 14:00	NA	NA	73.64324	NA	819.6442	703.8557108	31.56645333	NA	1.166699509	321.4087979	0
11/21/15 14:30	NA	NA	71.76403333	NA	828.1782333	728.2380147	31.44487	NA	1.174244473	323.19068	0
11/21/15 15:00	NA	NA	73.17861	NA	485.5047333	433.6871569	31.43161333	NA	1.008207144	321.5627753	0
11/21/15 15:30	NA	NA	70.48581333	NA	753.5117333	685.8966176	31.41551667	NA	1.040172385	304.7510654	NA
11/21/15 16:00	NA	NA	68.75668667	NA	318.6204	273.3018382	31.41176667	NA	0.845274659	298.3821419	0
11/21/15 16:30	NA	NA	72.66973667	NA	214.91183	164.8596936	31.52790333	NA	0.489334878	286.6770519	0
11/21/15 17:00	NA	NA	78.11640667	NA	86.68341333	46.23715662	31.46834667	NA	0.183963505	315.2723892	0.8
11/21/15 17:30	NA	NA	79.77800333	NA	30.21255667	1.433076446	31.33974667	NA	0.694881355	309.9986626	NA
11/21/15 18:00	NA	NA	81.33391	28.70511	11.271541	-13.54120392	31.36522667	NA	0.206778931	190.6411859	NA
11/21/15 18:30	NA	NA	78.84855667	28.59525333	2.579888	-56.1927549	31.31445667	NA	0.779769196	66.21310943	13
11/21/15 19:00	NA	NA	73.34280333	28.24282667	3.989988	-34.00391667	31.14786667	30.97872	0.514401257	94.82926963	0.3
11/21/15 19:30	NA	NA	76.2264	27.91726	NA	-38.00571814	31.05081	NA	0.199453492	125.5773995	0
11/21/15 20:00	NA	NA	78.43344333	27.49144	NA	-37.51991912	30.96073	30.97579667	0.083227125	182.2261447	2.3
11/21/15 20:30	NA	NA	78.21215	27.66451667	NA	-71.75797304	30.96648333	30.84323667	0.113065332	166.0190544	0.5
11/21/15 21:00	NA	NA	86.08826333	26.88352667	NA	-58.62468627	30.89205333	30.77174333	0.136112462	212.2494546	0.5
11/21/15 21:30	NA	NA	91.03571	26.12063	NA	-49.42505882	30.74073	30.68936	0.043549979	190.1198024	0.3
11/21/15 22:00	NA	NA	92.82352	25.55014	NA	-49.47082108	NA	30.55500333	0.053221733	182.8007613	0
11/21/15 22:30	NA	NA	91.03083667	25.84129667	NA	-54.96411765	30.75650333	30.71109333	0.005918288	304.0081955	0
11/21/15 23:00	NA	NA	89.2093	26.15905333	NA	-58.78630637	30.76444	30.58236333	0.036224247	173.4284931	0
11/21/15 23:30	NA	NA	89.03387	26.14682667	NA	-60.256375	30.77833	30.54088	0.080537998	196.2911546	0
11/22/15 0:00	NA	NA	88.06622667	26.26492	NA	-61.74153431	30.77554333	30.58846333	0.048875599	227.8331869	0
11/22/15 0:30	NA	NA	86.83643333	26.17523333	NA	-64.41735294	30.72118333	30.66982333	0.040791386	169.4144393	0
11/22/15 1:00	NA	NA	86.66073667	26.32584333	NA	-56.40936029	30.62740333	30.67412667	0.053887828	178.0733554	0
11/22/15 1:30	NA	NA	85.46660333	26.59433	NA	-51.68809559	30.59838667	30.67641667	0.121409599	183.4552305	0
11/22/15 2:00	NA	NA	82.20685667	27.24016333	NA	-48.05868137	30.57474	30.66459333	0.220272801	132.8107589	0
11/22/15 2:30	NA	NA	80.18037	27.48359	NA	-43.47954657	30.54694333	30.66084333	0.351247858	111.7822118	0
11/22/15 3:00	NA	NA	81.47363333	27.26158333	NA	-51.03678431	30.53203333	30.59554	0.324774634	122.0624333	0
11/22/15 3:30	NA	NA	83.29074	26.81926	NA	-53.01408333	30.50087667	30.59512667	0.107492661	182.741181	0
11/22/15 4:00	NA	NA	85.41338667	26.42177	NA	-47.46966912	NA	30.51783333	0.07114352	197.1969431	0
11/22/15 4:30	NA	NA	85.79120667	26.22834	NA	-44.90532108	30.46784333	30.51295	0.073137343	179.2376191	0
11/22/15 5:00	NA	NA	83.47096333	26.06335667	NA	-41.52172549	30.45930667	30.52096	0.039939418	170.4653195	0
11/22/15 5:30	NA	NA	83.14101333	26.04822667	NA	-44.03497059	NA	30.47095667	0.063203955	207.166211	0
11/22/15 6:00	NA	NA	83.52935	26.08598333	NA	-43.38559804	NA	30.35279333	0.028896333	173.4186929	0
11/22/15 6:30	NA	NA	83.43345	26.16976667	NA	-38.40293382	NA	30.29770333	0.105067822	183.5462101	0
11/22/15 7:00	NA	NA	85.45150667	26.08355	NA	-38.42386275	NA	30.28223	0.077190166	212.5555136	0
11/22/15 7:30	NA	NA	86.81305667	26.09914333	6.31499569	-35.08942892	NA	30.27478	0.047472679	208.1182935	0
11/22/15 8:00	NA	NA	85.37935	26.36321	33.10887667	-8.48649701	NA	30.25658667	0.013413722	218.5269683	0
11/22/15 8:30	NA	NA	83.60402	26.78906667	75.95873	36.38524211	NA	30.21485667	0.04613105	210.3617838	0
11/22/15 9:00	NA	NA	81.30432667	27.76676667	132.4945333	89.74392892	NA	30.19343333	0.107439969	216.721765	0.6
11/22/15 9:30	NA	NA	77.70427333	NA	202.7525667	162.7417647	NA	30.18818	0.066824176	199.0373548	0.3
11/22/15 10:00	NA	NA	74.27672	NA	319.1037667	293.252402	NA	30.1995	0.259353447	105.5545267	0.3
11/22/15 10:30	4.875735902	1.018507658	73.76434333	NA	415.4571	407.8172304	NA	30.20909	0.345706807	32.75842381	0
11/22/15 11:00	NA	NA	75.38116333	28.18097333	602.8192	584.2506127	NA	30.22483333	0.510814525	356.5308597	0
11/22/15 11:30	NA	NA	76.92262333	28.10523667	765.2282667	737.4975735	NA	30.27648667	0.547608176	344.3811218	0
11/22/15 12:00	5.563039764	1.505384455	76.93091667	28.14038667	825.9228333	798.075049	30.68376333	30.39417667	0.414943752	8.386246909	0
11/22/15 12:30	8.133329175	2.29285842	75.36140667	NA	840.8865333	780.2348039	30.6863	30.47751667	0.376665166	7.492479343	0
11/22/15 13:00	NA	NA	72.91751667	NA	884.0905	817.7573529	30.69782333	30.47463333	0.407517871	342.193174	0
11/22/15 13:30	NA	NA	71.29217667	NA	909.5132667	783.987402	31.6246	30.79082333	1.209079678	309.9139608	0
11/22/15 14:00	NA	NA	68.22925	NA	935.4188667	840.0487745	32.29384667	NA	0.540238574	277.877743	0
11/22/15 14:30	NA	NA	72.74313	NA	382.3443333	346.3711275	31.99649	NA	0.291694439	184.947237	0
11/22/15 15:00	NA	NA	79.89581333	NA	258.0780333	122.6696092	31.77415667	NA	0.34959949	225.0276616	0
11/22/15 15:30	NA	NA	80.06257	NA	275.9116333	167.8821789	31.72456667	NA	0.259911181	215.9880901	0
11/22/15 16:00	NA	NA	77.97582333	NA	226.3256667	172.3740931	31.74662333	NA	0.307597795	231.1124773	0.3
11/22/15 16:30	5.58519736	NA	81.06454	NA	170.61688	124.0618211	31.65535667	NA	0.206750871	6.567494608	0
11/22/15 17:00	NA	NA	90.02724	26.72546667	19.37598	-20.05771348	31.47327333	NA	1.708964042	1.389422879	6.6
11/22/15 17:30	NA	NA	91.72011667	26.41234667	6.552660333	-45.53180147	31.33552333	NA	1.24264713	18.25380784	6.3
11/22/15 18:00	NA	NA	89.34830667	26.37505333	1.941701367	-54.75626225	31.26156333	NA	0.957541114	40.51072301	7.9
11/22/15 18:30	NA	NA	92.60014667	26.19703	0.951320767	-45.93047794	31.23206	NA	0.608730016	97.73455999	6.1
11/22/15 19:00	NA	NA	90.71552	25.86418	0.66797711	-61.40760539	31.14552667	NA	1.092188282	91.13563014	1
11/22/15 19:30	NA	NA	94.49777667	25.25047667	NA	-43.72683088	30.78225	30.79897333	0.110925928	203.500468	5.6
11/22/15 20:00	NA	NA	93.98622333	25.19193333	NA	-48.64086275	30.56253	30.58682	0.335172505	159.7893801	1
11/22/15 20:30	NA	NA	93.42056	25.3462	NA	-48.36242157	30.51785667	30.55843333	0.281340459	168.737568	1
11/22/15 21:00	NA	NA	95.28027333	25.26289333	NA	-44.41464461	30.52222	30.54378333	0.104007476	192.052553	1
11/22/15 21:30	NA	NA	95.91119667	25.30617667	NA	-42.66370343	30.51013333	30.53326	0.064150727	184.3038676	1
11/22/15 22:00	NA	NA	92.65840667	25.79337	NA	-52.08092402	30.545	30.57968	0.45495489	121.985401	1
11/22/15 22:30	NA	NA	90.59570667	26.1216	NA	-66.01543627	30.52707333	30.56245	1.215308031	98.67196358	1
11/22/15 23:00	NA	NA	90.80477333	26.19900333	NA	-66.69110784	30.46467333	30.52864333	1.149132906	95.14518717	0.6
11/22/15 23:30	NA	NA	89.92027333	26.24821667	NA	-67.51230882	NA	30.48016	1.068212433	92.68004579	1
11/23/15 0:00	NA	NA	91.53649	25.85533333	NA	-51.871125	NA	30.45910333	0.189057616	138.0802058	0
11/23/15 0:30	NA	NA	92.44578333	25.67115	0.027804807	-46.55257598	NA	30.44228667	0.144887489	182.3614709	0
11/23/15 1:00	NA	NA	93.10914	25.52487333	NA	-49.58716176	30.36245	30.41936333	0.099230707	173.6863751	0
11/23/15 1:30	NA	NA	91.56592667	25.7362	NA	-52.65970588	30.32748333	30.38703333	0.173745762	152.971277	0
11/23/15 2:00	NA	NA	90.91364333	25.96912333	NA	-58.68018627	30.28476	30.32234	0.234835858	118.0683995	0.6
11/23/15 2:30	NA	NA	90.35076	25.91892333	NA	-61.30733578	30.29925	30.34067	0.173689319	153.2622721	0.6
11/23/15 3:00	NA	NA	90.55267667	25.82655667	NA	-63.49491176	30.21694667	30.27372	0.26248386	129.9890828	0
11/23/15 3:30	NA	NA	91.07384333	25.75338667	NA	-66.17461765	30.21112	30.24731667	0.292215553	151.780201	0
11/23/15 4:00	NA	NA	91.69691333	25.54918667	NA	-63.04366667	30.22264667	30.26159667	0.208407656	160.8567207	0
11/23/15 4:30	NA	NA	94.26152	25.10103333	NA	-56.98960049	30.19220667	30.23647	0.062428166	203.9191114	0
11/23/15 5:00	NA	NA	94.70252	24.94429667	NA	-57.45155637	30.17411333	30.22185	0.040542529	193.6611729	0
11/23/15 5:30	NA	NA	94.71734667	24.72747667	NA	-56.41519608	30.15642	30.19886667	0.138403711	171.5863199	0
11/23/15 6:00	NA	NA	94.94275667	24.46788333	NA	-56.25797549	30.12089	30.15666333	0.056965224	185.2316517	0
11/23/15 6:30	NA	NA	95.33948	24.56687333	NA	-47.20291422	30.09385333	30.1262	0.098424022	175.6860951	0
11/23/15 7:00	NA	NA	95.41893	24.72254667	NA	-44.15909314	30.10788333	30.16225333	0.07724351	176.0853388	0
11/23/15 7:30	NA	NA	95.26836	24.88083667	3.536504077	-45.00560049	30.06337	30.16513333	0.07945888	177.0922358	0
11/23/15 8:00	NA	NA	93.70371	25.19203333	27.03156	-23.30160049	29.96928	30.14165	0.045865935	196.3693611	0
11/23/15 8:30	NA	NA	90.80221333	25.97745667	69.60001333	35.4219027	30.00635	30.08120333	0.062426104	197.8397062	0
11/23/15 9:00	NA	NA	89.15905667	26.53469667	127.4207333	93.57443137	30.06666333	30.07876333	0.163929611	190.1912954	0
11/23/15 9:30	6.692257015	1.964196976	84.76682	27.09635	202.9087667	155.861152	30.12649667	30.14018	0.694978815	82.19199193	0
11/23/15 10:00	9.215905362	1.638011894	84.22799	27.15333	263.5808	219.8360539	30.08698667	30.13801	1.127579144	66.14835366	0
11/23/15 10:30	10.58013641	2.642808083	86.14564333	26.99531667	434.0924333	363.3685539	30.08534667	30.14067667	1.341768264	59.74831746	0
11/23/15 11:00	8.401910387	2.379042057	87.73942333	26.87519667	364.2817333	316.9181373	30.15378333	30.15029333	1.088156422	55.03177561	0
11/23/15 11:30	6.985998203	2.296786743	86.64035667	26.98086333	454.8439667	418.4821569	30.18403667	30.18339333	0.642239453	48.1403007	0
11/23/15 12:00	NA	NA	83.78050333	27.38236667	605.8710333	592.6961275	30.17591	30.15140333	0.458217689	351.7840282	0
11/23/15 12:30	NA	NA	82.79773667	27.53233333	725.0014	686.2740686	30.20147667	30.16230333	0.388183166	357.8776753	0
11/23/15 13:00	4.5304161	1.807366901	79.77455667	27.95312	904.8474333	843.073848	30.37793333	30.32448667	0.315880236	2.806945061	0
11/23/15 13:30	NA	NA	78.72649333	28.16027333	929.7730333	862.6605392	30.55590333	30.48902667	0.398548956	357.9695606	0
11/23/15 14:00	NA	NA	77.30587	NA	645.1948	603.4286765	30.74291	NA	0.169151211	313.4642148	0
11/23/15 14:30	NA	NA	76.31952667	NA	829.0760667	782.2180637	30.84954333	NA	0.46363088	320.1679583	0
11/23/15 15:00	NA	NA	76.56579	NA	422.3992333	384.3325245	30.92971333	NA	0.605097743	291.3562761	0
11/23/15 15:30	NA	NA	75.80246333	NA	423.6147	366.0141422	30.98406333	NA	0.731302822	307.40832	0
11/23/15 16:00	NA	NA	77.24624	NA	433.8037	359.5716176	31.04129333	NA	0.978879831	317.754356	0
11/23/15 16:30	NA	NA	76.15748	NA	111.23834	73.08882108	30.61410667	NA	0.345162212	256.6019261	0
11/23/15 17:00	NA	NA	77.49631333	NA	183.6122533	135.2864461	NA	NA	0.41146314	228.8745329	0
11/23/15 17:30	NA	NA	73.41920333	NA	378.1431667	283.712598	NA	NA	0.224900381	237.2098986	0
11/23/15 18:00	NA	NA	75.96034667	NA	131.72716	91.09666176	NA	NA	0.03529903	275.5029301	0
11/23/15 18:30	NA	NA	79.73482	NA	63.99868	22.31782328	30.98061667	NA	0.157105087	209.8607547	0
11/23/15 19:00	NA	NA	79.30946333	NA	16.023505	-30.13159069	30.97458333	NA	0.232319612	225.4647565	0
11/23/15 19:30	NA	NA	82.01078667	27.99724667	0.260173117	-42.18521324	30.72003667	30.28751667	0.149714156	219.5539148	0
11/23/15 20:00	NA	NA	85.90752667	27.3597	NA	-36.59066176	30.51983	30.30012667	0.071355011	228.8992205	0
11/23/15 20:30	NA	NA	85.87674333	27.38276333	NA	-33.63202206	30.61553333	30.36616	0.106768047	224.7046005	0
11/23/15 21:00	NA	NA	85.83974667	27.48788	NA	-29.01346324	30.61784333	30.44467	0.214329684	181.7020119	6.6
11/23/15 21:30	NA	NA	86.21831333	27.37814	NA	-43.12857843	30.31161	30.33035	0.161126213	197.057129	5.6
11/23/15 22:00	NA	NA	91.19784333	26.4735	NA	-45.70801961	30.27002333	30.29385667	0.211258406	227.4781534	1.3
11/23/15 22:30	NA	NA	94.96034	25.93626333	NA	-35.69644608	30.26485667	30.29232333	0.051470811	337.9188109	1.8
11/23/15 23:00	NA	NA	95.94856333	25.86359333	NA	-35.34206863	30.27374667	30.29339667	0.08778137	201.1659677	0.3
11/23/15 23:30	NA	NA	96.24504667	25.76773	0.009930297	-37.72679167	30.27901	30.29486	0.091626431	183.1578755	1
11/24/15 0:00	NA	NA	96.16600667	25.55898	NA	-46.77309804	30.28926333	30.29787333	0.111801061	200.8651413	0.3
11/24/15 0:30	NA	NA	96.20070333	25.53991667	NA	-44.16492892	30.27187667	30.30609667	0.051805737	223.4157747	0.6
11/24/15 1:00	NA	NA	95.62611333	25.57268333	NA	-35.15953186	30.25152	30.30987	0.124005719	184.7146043	0
11/24/15 1:30	NA	NA	94.88090667	25.54783667	NA	-41.96080882	30.25240333	30.30862667	0.106346792	193.0763232	0
11/24/15 2:00	NA	NA	94.47818	25.64142667	NA	-45.18717157	30.20113667	30.27913667	0.069449618	166.8079285	0
11/24/15 2:30	NA	NA	94.25948667	25.68550333	NA	-53.0768701	30.14847667	30.20858333	0.045838546	223.5018717	0
11/24/15 3:00	NA	NA	93.38099	25.70024	NA	-55.28246814	30.12363333	30.19898	0.064874698	195.8229624	0
11/24/15 3:30	NA	NA	93.09653	25.67125	NA	-56.64982598	30.14552333	30.19262667	0.066988536	187.8418098	0
11/24/15 4:00	NA	NA	93.52101667	25.73603333	0.019198527	-56.11145343	30.15720667	30.19199333	0.024726392	158.4108218	0
11/24/15 4:30	NA	NA	92.81874333	25.76744333	0.025156717	-53.90147549	30.17872	30.20792333	0.124951404	182.5382504	0
11/24/15 5:00	NA	NA	92.94798	25.69176	NA	-56.84891912	30.16776333	30.24087	0.074768132	192.8284086	0
11/24/15 5:30	NA	NA	94.16141667	25.80999667	NA	-54.32838725	NA	30.22350667	0.045564838	176.4464672	0
11/24/15 6:00	NA	NA	94.71519	25.83439667	NA	-52.61930147	NA	30.20543333	0.017683554	229.8893524	0
11/24/15 6:30	NA	NA	94.01166333	25.70538667	NA	-53.91510539	NA	30.17566	0.037116706	162.7804371	0
11/24/15 7:00	NA	NA	93.83728333	25.55164667	NA	-55.46307108	NA	30.14293667	0.072465262	168.0948426	0
11/24/15 7:30	NA	NA	94.32654333	25.48646333	6.518896633	-48.4339902	30.07428667	30.14693333	0.061509478	176.252073	0
11/24/15 8:00	NA	NA	92.89926	25.85748667	24.53309667	-32.32939706	30.03169333	30.10918667	0.041408535	186.872184	0
11/24/15 8:30	NA	NA	88.86703333	26.96972667	73.36227667	68.06816424	30.04064667	30.17412667	0.059610245	200.0697542	0
11/24/15 9:00	NA	NA	78.45787333	NA	148.7747567	219.8433578	30.12895333	30.18130333	0.117758472	148.2344306	0
11/24/15 9:30	NA	7.728451773	78.95920667	NA	335.3516	328.2698529	30.18749667	30.18541667	0.151832393	79.98632873	0
11/24/15 10:00	5.839619693	1.738278067	86.05379	27.82784333	446.5582	430.3833333	30.20004667	30.18699	0.62106846	59.18589195	0
11/24/15 10:30	5.25689563	1.714228998	85.51131	27.94609667	556.1289	537.5830637	30.25676	30.22779	0.763120676	57.1813352	0
11/24/15 11:00	4.771701831	0.821174727	82.82559333	28.24005333	502.6212633	483.1992525	30.28291667	30.24157	0.612202065	72.03539399	0
11/24/15 11:30	2.78133879	1.376943562	79.90574333	NA	429.2728333	419.2341912	30.29555667	30.29136	0.302817636	50.87535822	0
11/24/15 12:00	NA	NA	79.37903	NA	302.5492333	265.8040931	30.31639	30.34018	0.702500436	316.0030082	0
11/24/15 12:30	NA	NA	78.54505333	28.35870667	190.3859333	151.4427206	30.36850667	30.37070667	1.418904688	291.0188178	0
11/24/15 13:00	NA	NA	79.72304667	28.22186333	314.5105667	230.7656618	30.40143333	30.39891	0.458419602	320.0827697	0
11/24/15 13:30	NA	NA	78.00016	28.56665667	877.8733333	750.3375245	30.57396667	30.44433333	0.749890263	321.0344962	0
11/24/15 14:00	NA	NA	80.97369667	28.29494667	401.3230667	336.0407598	30.70335333	NA	1.006404506	317.5641764	0
11/24/15 14:30	NA	NA	81.15109667	28.46972333	345.9842667	266.0210294	30.82885667	NA	1.000720144	318.160483	0
11/24/15 15:00	NA	NA	80.97542667	28.55171333	341.0324	260.1257108	30.90466333	NA	1.018736193	312.0414161	0
11/24/15 15:30	NA	NA	76.77426667	NA	345.7248	257.2430147	30.84669667	NA	1.295306264	292.231024	0
11/24/15 16:00	NA	NA	75.42692333	NA	328.0979333	257.8295588	30.82287333	NA	1.080828792	296.9749646	0
11/24/15 16:30	NA	NA	77.20402333	NA	342.2266333	269.3370588	30.82203333	NA	1.001167271	302.1125497	0
11/24/15 17:00	NA	NA	74.21321667	NA	268.5797	206.2841912	NA	NA	0.868426926	304.3649841	NA
11/24/15 17:30	NA	NA	74.63072333	NA	105.8885633	59.92880147	NA	NA	0.309063652	274.076738	0
11/24/15 18:00	NA	NA	79.97675333	NA	64.72624667	25.73598284	NA	NA	0.04942482	202.332831	0
11/24/15 18:30	NA	NA	81.30882	28.23324667	44.09906667	9.390928382	NA	NA	0.021268784	282.6568719	0
11/24/15 19:00	NA	NA	81.58135	27.80640667	11.57341357	-21.24739461	NA	NA	0.037327006	357.0169806	0
11/24/15 19:30	NA	NA	83.45423	27.58722667	NA	-33.21143873	30.03065667	NA	0.010008552	283.1679169	0
11/24/15 20:00	5.767694555	1.116650511	85.87418333	27.54077	NA	-25.43709804	30.59846333	NA	0.558401713	65.90981687	0
11/24/15 20:30	13.45196209	1.937007563	81.37595	27.9596	NA	-19.30807843	30.52174	NA	1.24604186	61.54756483	0
11/24/15 21:00	NA	NA	85.83910333	27.84965333	NA	-29.92471078	30.45262	30.44838333	0.905294373	79.17287781	1.5
11/24/15 21:30	NA	NA	87.91212333	27.66452	NA	-74.91086765	30.42389667	30.44572	1.485281237	92.2341273	2.5
11/24/15 22:00	NA	NA	90.03884667	26.91631667	NA	-63.2714902	30.36636333	30.39340333	0.339895891	127.0453826	0
11/24/15 22:30	NA	NA	92.24796	26.4832	NA	-52.68453186	30.36322333	30.39423	0.024543321	238.0305158	1.8
11/24/15 23:00	NA	NA	92.68880667	26.29901667	NA	-53.51496569	30.37340667	30.39923333	0.025789772	308.1392541	0
11/24/15 23:30	NA	NA	91.94229667	26.35437667	NA	-56.34121814	30.37007	30.39466667	0.06118754	189.3597186	0
11/25/15 0:00	NA	NA	90.86135333	26.23419667	NA	-63.38879167	30.34565	30.36836667	0.112065514	185.0568951	0
11/25/15 0:30	NA	NA	90.29788333	26.47461	NA	-67.37158088	30.30873667	30.33292333	0.065870239	202.5343168	0
11/25/15 1:00	NA	NA	87.98493	26.97725667	NA	-69.29537745	30.24872	30.27635333	0.06965961	164.0179414	0
11/25/15 1:30	NA	NA	89.41889333	26.79747	NA	-63.57230392	30.21083333	30.23818	0.062572865	183.7657246	0
11/25/15 2:00	NA	NA	89.48775	26.40818333	NA	-61.44119118	30.18288	30.21120333	0.039683701	192.6193801	0
11/25/15 2:30	NA	NA	88.39043667	26.38053667	NA	-58.70841667	30.16177667	30.18702667	0.106434055	178.6057436	0
11/25/15 3:00	NA	NA	88.47597	26.46504	NA	-54.48999265	30.15787	30.1759	0.191982876	198.9402327	0
11/25/15 3:30	NA	NA	89.43835	26.51403	NA	-48.14385539	30.10262	30.13572667	0.070683921	207.8691377	0
11/25/15 4:00	NA	NA	88.80035333	26.59028333	NA	-48.3361348	30.02667	30.06385	0.095296143	183.9179694	0
11/25/15 4:30	NA	NA	89.41159667	26.37489667	NA	-48.22028431	30.04856333	30.10627	0.104136005	212.4513469	0
11/25/15 5:00	NA	NA	84.91855333	26.73716	NA	-36.3574951	30.01234667	30.10269	0.114420499	198.8077051	0
11/25/15 5:30	NA	NA	83.16775	26.79921333	NA	-34.42839216	29.27119333	30.12610667	0.092308572	193.2280178	0
11/25/15 6:00	NA	NA	86.03177333	26.25118	NA	-39.85646078	NA	30.08595333	0.193532001	225.8541434	0
11/25/15 6:30	NA	NA	86.85561667	26.32018	NA	-26.98943873	NA	30.03426	0.102208125	198.3239725	0
11/25/15 7:00	NA	NA	87.86193	26.43179333	NA	-24.11549755	NA	30.02155333	0.072497387	204.0952251	0
11/25/15 7:30	NA	NA	87.56301667	26.46370333	3.20880531	-23.58052696	NA	29.99849667	0.163651404	212.0665825	0
11/25/15 8:00	NA	NA	82.40530667	26.81906	27.14079567	-6.424990784	NA	29.99278667	0.463529718	219.3145286	1
11/25/15 8:30	NA	NA	85.81906	26.12901	75.53038667	-17.73577402	NA	29.95693	0.260697063	166.9036101	0
11/25/15 9:00	NA	NA	86.16217	26.30633667	155.8127667	82.07618137	29.95177333	29.96297333	0.283930342	200.37403	0.3
11/25/15 9:30	NA	NA	83.56373	27.02539333	198.0561333	134.9603922	29.99276333	30.03806667	0.283682362	226.961616	1
11/25/15 10:00	NA	NA	83.51461	27.14811667	147.8056667	117.1417647	30.03635	30.08801667	0.171586331	136.466064	0.3
11/25/15 10:30	NA	NA	82.93879	27.46577333	174.9398167	131.9417843	30.02910333	30.08915667	0.329440631	77.70534863	0.6
11/25/15 11:00	6.414241781	2.857815737	81.02533667	27.75033333	214.0471333	137.8498627	30.00562	30.04876333	0.49464948	60.40881419	0
11/25/15 11:30	NA	NA	75.01129333	NA	268.8617333	166.9422059	29.97546333	30.00611333	0.161219086	242.0854006	0
11/25/15 12:00	2.362571448	3.204747322	75.00401333	28.07554333	318.9447667	257.498652	30.00559667	30.04029667	0.286617773	81.67636742	0
11/25/15 12:30	4.635196548	1.222844079	74.51542667	28.23512667	537.2038667	492.0791176	30.04127667	30.06250667	0.218873757	28.80995414	0
11/25/15 13:00	NA	NA	76.34404	28.25283667	550.4487667	507.7154167	30.11499667	30.08504	0.583399309	328.8031819	0
11/25/15 13:30	NA	NA	76.59530333	28.25829333	384.3099	337.2849265	30.19283333	30.1241	0.470855816	352.8496778	0
11/25/15 14:00	5.470552061	1.305001669	75.35466667	NA	595.0338	551.9318382	30.38627667	30.15245	0.320810736	62.69259409	0
11/25/15 14:30	10.17066844	1.82127208	77.80374333	28.39947333	495.4715333	445.8375735	30.30170667	30.18347333	0.697278585	56.83590457	0
11/25/15 15:00	5.122497054	1.090953806	76.85103333	NA	792.6557	751.9905392	30.4708	30.28201333	0.384675505	20.25740511	0
11/25/15 15:30	NA	NA	78.15069	NA	462.3773	411.1426961	30.84807667	NA	0.576650423	336.6919747	0
11/25/15 16:00	NA	NA	78.76505667	NA	255.5166667	140.3918309	31.03605333	NA	0.484382768	323.5843873	0
11/25/15 16:30	NA	NA	75.7801	NA	322.9692333	198.5521078	30.85083667	NA	0.318058836	248.2498751	0
11/25/15 17:00	NA	NA	72.49340667	NA	501.2839667	406.5268382	30.96858667	NA	0.499699816	248.1986612	0
11/25/15 17:30	NA	NA	74.11189	NA	305.44435	214.517951	29.06898	NA	0.450378715	239.0135201	0
11/25/15 18:00	NA	NA	78.05201667	NA	34.72619	-1.928620098	NA	NA	0.281611662	244.1881895	0
11/25/15 18:30	NA	NA	78.71077667	NA	22.89790667	-17.43932574	NA	NA	0.278104343	233.0754685	0
11/25/15 19:00	NA	NA	79.06696333	28.26495	6.944579	-40.85288971	NA	NA	0.290026488	230.2637752	0
11/25/15 19:30	NA	NA	80.58491	27.88620333	0.13968596	-49.6762402	NA	NA	0.282070393	171.4892102	0
11/25/15 20:00	NA	NA	85.00288333	27.29854333	NA	-50.38304167	28.91934667	NA	0.029665738	216.5069561	0
11/25/15 20:30	NA	NA	87.56793667	26.80884667	NA	-49.56282353	30.27332333	30.25942667	0.121319546	210.1537486	0
11/25/15 21:00	NA	NA	86.93290333	26.83988333	NA	-48.21102941	30.17814667	30.223	0.14719319	217.518151	0
11/25/15 21:30	NA	NA	NA	NA	NA	NA	NA	NA	NA	NA	0
11/25/15 22:00	NA	NA	NA	NA	NA	NA	NA	NA	0.190330099	167.1316482	0
11/25/15 22:30	NA	NA	88.84025667	26.73235333	NA	-44.36548284	30.12412	30.14739667	0.064867787	199.8643604	0
11/25/15 23:00	NA	NA	89.19553	26.76217667	NA	-37.885	30.12277333	30.13598	0.121924181	192.9872638	0
11/25/15 23:30	NA	NA	89.32496333	26.83290667	NA	-38.92622549	30.08454333	30.11092667	0.118875161	245.3619726	0
11/26/15 0:00	NA	NA	88.21391333	27.16533667	NA	-28.23267157	30.08000333	30.10675667	0.114652785	186.5280254	0
11/26/15 0:30	NA	NA	87.49857667	27.2387	NA	-24.11938971	30.07310333	30.10140667	0.135423955	219.9631173	0
11/26/15 1:00	NA	NA	88.91997667	27.10201667	NA	-24.60519853	30.07711333	30.09990667	0.10840264	205.7432046	0
11/26/15 1:30	NA	NA	88.24452333	27.19767667	NA	-27.85298529	30.06822333	30.09047667	0.167981196	239.8464215	0
11/26/15 2:00	NA	NA	88.05965	27.38455333	NA	-45.29377206	30.04956667	30.07378333	0.55122206	305.5190415	0
11/26/15 2:30	NA	NA	92.02825	26.80505333	NA	-54.31766912	30.0267	30.04478667	0.070863169	244.8800824	0
11/26/15 3:00	NA	NA	92.60724333	26.44322667	NA	-52.55844853	30.02655	30.04790333	0.085456277	211.4963804	0
11/26/15 3:30	NA	NA	92.30165333	26.34087667	NA	-52.98974265	30.01198	30.05229	0.07527923	217.9995596	0
11/26/15 4:00	NA	NA	92.32287667	26.39511667	NA	-49.3121299	30.05059	30.07712333	0.012581865	350.8634367	0
11/26/15 4:30	0.600107214	0.518620354	92.51040667	26.42985333	NA	-53.99396814	30.00139333	30.06027667	0.007346324	2.774634794	0
11/26/15 5:00	NA	NA	92.93044667	26.27293	NA	-53.97693137	29.93452	30.01510333	0.007428323	257.584871	0
11/26/15 5:30	NA	NA	92.93297	26.14222667	NA	-54.55814461	30.00644667	30.01799667	0.064852666	211.0421122	0
11/26/15 6:00	NA	NA	93.02711667	26.08363	NA	-54.34396078	29.43470667	30.07044	0.019668112	125.7586649	0
11/26/15 6:30	NA	NA	92.17996667	26.17303333	NA	-54.46371324	NA	30.08898333	0.114723796	179.2075695	0
11/26/15 7:00	NA	NA	92.70868	26.06666667	NA	-54.89255147	NA	30.03705667	0.105450419	181.5283882	0
11/26/15 7:30	NA	NA	92.79832667	26.04513667	4.5560112	-42.13409559	NA	29.99996	0.069573611	200.6552663	0
11/26/15 8:00	NA	NA	91.50763667	26.33489333	33.44520333	-1.817632623	NA	29.97092333	0.098088764	183.3338908	0
11/26/15 8:30	NA	NA	87.41314333	27.10308	75.49134	52.49420228	NA	29.90997333	0.270908444	109.7826625	0
11/26/15 9:00	3.756585116	1.745279533	86.39312333	27.41599667	135.6609467	151.6003799	NA	29.94542667	0.836895133	84.63700506	0
11/26/15 9:30	9.385726134	1.760467215	85.21538333	27.55867	280.3689667	242.9195098	29.69825333	29.96261667	1.4130462	75.30656017	0
11/26/15 10:00	8.689936328	1.945565172	85.15149667	27.57963	437.5573333	390.5979902	29.98254333	29.96582667	1.472361586	63.55237236	0
11/26/15 10:30	9.856041651	1.198398017	82.99755667	27.97694	555.0405	530.193799	30.10101667	30.05225	1.296518368	70.14060738	0
11/26/15 11:00	15.71806973	1.35581079	72.86324333	28.86345	637.5215667	573.2786029	30.20249667	30.15066667	1.563576904	77.38139079	0
11/26/15 11:30	17.87146565	1.307183	71.84583	28.89156	717.1762	638.4553431	30.20036333	30.11862333	1.605743395	69.91099923	0
11/26/15 12:00	14.85860543	0.983042387	73.82716333	28.98569667	779.0565333	683.4419118	30.21660667	30.09161667	1.534593523	72.35185725	0
11/26/15 12:30	14.32549724	1.04125816	73.4065	29.20492667	740.1389667	635.1652451	30.32076333	30.20014333	1.044967311	62.84599643	0
11/26/15 13:00	16.13128962	1.120803369	70.56450333	NA	793.8334	693.0062255	30.52667667	30.37700667	1.071735919	75.55639799	0
11/26/15 13:30	NA	NA	76.36494667	29.21670667	653.5707667	571.3261765	30.51636333	30.39071667	0.846837005	333.707088	0
11/26/15 14:00	NA	NA	80.12239333	28.89928333	704.5357333	589.6086029	30.61073333	30.46775333	1.264294276	315.0374038	0
11/26/15 14:30	NA	NA	79.34095	29.01313	773.2552333	641.6166176	30.72944667	30.57976667	1.488315112	311.2653647	0
11/26/15 15:00	NA	NA	75.37675667	NA	870.4958333	721.3446814	31.04869333	NA	1.638232868	301.4730044	0
11/26/15 15:30	NA	NA	72.31775	NA	736.3834667	601.8612255	31.05639667	30.63074	1.467491028	299.5299649	0
11/26/15 16:00	NA	NA	71.85948333	NA	665.1959	531.4356127	31.06506333	NA	1.299057627	304.7088184	0
11/26/15 16:30	NA	NA	71.67471333	NA	609.4122667	505.3744853	31.30476333	NA	0.923600339	310.9866097	0
11/26/15 17:00	NA	NA	72.52492333	NA	391.8404667	293.7718137	31.48611333	NA	0.866896659	325.9829178	0
11/26/15 17:30	NA	NA	76.48198333	NA	138.0209667	86.91916667	31.53791667	NA	0.149214733	260.1425466	0
11/26/15 18:00	NA	NA	79.09185667	NA	69.33256667	25.17229657	31.28453333	NA	0.102414896	227.836595	0
11/26/15 18:30	NA	NA	80.55970333	29.12279333	41.76942	-5.511305588	30.86451333	NA	0.070983192	262.2266578	0
11/26/15 19:00	NA	NA	82.38768333	28.40741667	15.730228	-34.62018627	NA	NA	0.119229092	237.2855507	0
11/26/15 19:30	NA	NA	83.50037	27.87873667	0.255539227	-49.943	NA	NA	0.092857993	222.9352877	0
11/26/15 20:00	NA	NA	84.79894333	27.83467	NA	-50.57191176	NA	NA	0.107063265	218.6167589	0
11/26/15 20:30	NA	NA	78.15666667	28.85449667	NA	-48.15116176	29.72368	NA	0.404419017	223.9252131	0
11/26/15 21:00	NA	NA	78.98019333	28.80943667	NA	-35.02372059	30.91553	NA	0.254817048	220.8384509	0
11/26/15 21:30	NA	NA	79.47125	28.73761667	NA	-34.32422059	30.89526	NA	0.207038781	217.1137557	0
11/26/15 22:00	NA	NA	81.81088	28.23175	NA	-41.4930098	30.7856	NA	0.080325706	178.2088019	0
11/26/15 22:30	NA	NA	83.35239333	27.7719	NA	-44.24914216	30.70301333	NA	0.316352844	159.2986665	0
11/26/15 23:00	NA	NA	84.19249333	27.61163	NA	-34.0603848	30.69031	NA	0.140988758	175.5164142	0
11/26/15 23:30	NA	NA	83.44202667	27.90779667	NA	-42.77615686	30.6444	NA	0.180816866	190.0912865	0
11/27/15 0:00	NA	NA	87.43751333	27.56628333	NA	-46.42748284	30.64219333	NA	0.096359242	224.0088287	0
11/27/15 0:30	NA	NA	88.10031333	27.63225667	NA	-46.66551716	30.63434	NA	0.055964714	140.5509557	0
11/27/15 1:00	NA	NA	87.38961	27.60840333	NA	-49.94689216	30.6139	NA	0.283742972	163.7581819	0
11/27/15 1:30	NA	NA	88.99541333	27.23599	NA	-52.7181201	30.59925667	NA	0.301017202	155.4361719	0
11/27/15 2:00	NA	NA	91.37787333	27.09064333	NA	-56.41130637	30.55653667	30.57679	0.093191195	192.083961	0
11/27/15 2:30	NA	NA	91.76067667	27.24317	NA	-57.14294118	30.54599667	30.56468333	0.035876966	220.7140378	0
11/27/15 3:00	NA	NA	91.03914	27.02652	NA	-56.05498529	30.54629667	30.56528333	0.06944119	205.5715248	0
11/27/15 3:30	NA	NA	90.87686333	26.97484667	NA	-54.08986765	30.50919667	30.53048333	0.066426017	166.3663414	0
11/27/15 4:00	NA	NA	90.82329	26.70232333	NA	-54.62093873	30.47311333	30.47965	0.099798049	223.1968238	0
11/27/15 4:30	NA	NA	90.34274667	26.53618333	NA	-53.22778676	30.48311667	30.49681667	0.107229516	226.2720752	0
11/27/15 5:00	NA	NA	89.37136333	26.46844667	NA	-52.25081127	30.41021	30.46225333	0.179329177	176.4387569	0
11/27/15 5:30	NA	NA	89.16665667	26.37017	NA	-53.90390686	30.22889	30.31215667	0.252793226	172.5650608	0
11/27/15 6:00	NA	NA	89.807	26.25071667	NA	-54.47100245	30.30924333	30.32718667	0.060313714	172.778077	0
11/27/15 6:30	NA	NA	89.98785333	26.24850667	NA	-54.86870833	30.14686667	30.40013333	0.022184543	329.1976349	0
11/27/15 7:00	NA	NA	90.04424333	26.21039667	NA	-52.53995343	NA	30.42914667	0.048168055	223.4762414	0
11/27/15 7:30	NA	NA	90.46517	26.14039333	2.96452025	-46.07748529	NA	30.40372667	0.081552019	228.3980782	0
11/27/15 8:00	NA	NA	89.41923333	26.19385	16.24196767	-31.63184804	NA	30.35563333	0.075899483	212.8217146	0
11/27/15 8:30	NA	NA	88.13787	26.74715	46.12748667	8.460697821	NA	30.34222333	0.127887109	166.6198475	0
11/27/15 9:00	NA	NA	87.48515333	27.02031	95.20888667	63.95441176	NA	30.34268667	0.130944825	115.2104399	0
11/27/15 9:30	NA	NA	82.13078333	27.94088	145.6071	112.5460294	NA	30.36623667	0.079865219	294.9323033	0
11/27/15 10:00	2.850522868	1.131396561	80.0907	NA	233.0843667	193.3323529	NA	30.39042	0.124979282	13.9073168	0
11/27/15 10:30	4.81876759	1.596201518	78.81276667	NA	250.0114333	192.9936275	30.47647	30.46882667	0.339813117	46.59823342	0
11/27/15 11:00	15.07799192	2.349536944	80.34401	28.22444333	412.6018333	342.3805882	30.50027	30.49932	1.986904805	69.70751229	0
11/27/15 11:30	15.68099232	2.600249494	80.53554	28.10082333	618.803	510.9856373	30.51447333	30.50687333	1.73996043	59.22703245	0
11/27/15 12:00	13.83736792	1.905280879	79.47354667	28.24358333	446.2496333	342.5776471	30.52705	30.51665	1.53921176	62.82254276	0
11/27/15 12:30	12.8318057	1.61726617	77.96692667	NA	658.9901333	574.4241176	30.57625667	30.57105333	1.3639129	68.94587925	0
11/27/15 13:00	NA	NA	76.87672333	NA	793.4126	711.8610539	30.61843667	30.56248	1.420707491	58.37896391	5
11/27/15 13:30	NA	NA	75.11846667	NA	472.5312667	373.2131373	30.72729667	NA	1.899796707	74.26424299	1
11/27/15 14:00	NA	NA	90.20456333	26.47936333	89.46387333	6.254628676	30.85591667	NA	0.500193535	81.39319626	2.5
11/27/15 14:30	NA	NA	86.77728333	27.16924	330.4361	179.7852696	30.80200333	NA	0.852278852	95.27005418	NA
11/27/15 15:00	11.02723588	2.153093414	75.42400333	NA	321.6174333	236.5038971	30.87874	NA	1.273555943	70.32476713	0
11/27/15 15:30	17.02856274	0.894154471	78.51849667	28.16147667	244.8358	179.3881373	30.77936	NA	1.006694114	63.4609045	0
11/27/15 16:00	17.52806456	1.865841296	73.61165333	NA	187.1408333	132.0235784	30.77774333	NA	1.579858845	57.09174517	0
11/27/15 16:30	19.67098917	2.73615279	72.17117667	NA	164.9638333	110.9538971	30.80966333	NA	1.984517062	68.19061586	0
11/27/15 17:00	16.24151654	2.610522227	74.02393333	NA	162.6428	110.3901471	30.78257333	NA	1.612413403	79.60912532	0
11/27/15 17:30	NA	4.403357972	76.0382	28.00808333	101.0526167	57.18820588	30.74604667	NA	1.15714644	84.58340682	0
11/27/15 18:00	17.87555668	3.34932988	74.49238333	28.14693	59.48703333	18.22158015	30.72164667	NA	1.644706829	79.06323282	0
11/27/15 18:30	NA	4.976203554	77.32214333	27.79536667	28.48799667	-7.428724877	30.61043	NA	1.037310089	89.56024302	0
11/27/15 19:00	NA	NA	79.17869	27.60119	7.617187	-26.02610049	30.43260667	30.53797333	0.776245628	93.71011065	0
11/27/15 19:30	19.22540536	2.388623662	75.73999	28.05268	0.023832733	-29.93590441	29.85243333	30.48661	2.190011692	72.91284454	0
11/27/15 20:00	15.40990047	2.589503533	76.28028	27.90501333	NA	-30.30293382	29.30085333	30.43802	2.288691148	79.38120209	0
11/27/15 20:30	19.73886641	4.517910697	76.65899667	27.68662333	NA	-32.19894608	NA	30.40027333	2.09116588	87.17470423	0
11/27/15 21:00	10.88078197	2.924563973	77.14525333	27.51879333	0.01324035	-31.30959804	29.96658667	30.37772	1.969910001	86.53390054	0
11/27/15 21:30	22.03878427	3.244592664	75.54406	27.87078333	0.03310092	-29.96998775	30.24559	30.30635333	2.445536757	79.19796618	0
11/27/15 22:00	NA	NA	75.70089	27.5839	0.066863913	-32.37174755	30.25180333	30.28142	1.569888447	90.22792247	0
11/27/15 22:30	NA	NA	77.01461667	27.31856667	0.082752323	-44.05978431	30.22728	30.25753	1.15332938	95.37880892	0
11/27/15 23:00	NA	NA	80.71037667	26.82653667	0.105260977	-88.65783824	30.21714	30.23411	0.724282352	111.2011386	0
11/27/15 23:30	NA	NA	85.47132667	26.24585	0.108571017	-72.44918137	30.20200333	30.22831667	0.250413463	163.5009174	0
11/28/15 0:00	5.921031831	3.576846322	82.63948	26.93768333	0.019198477	-93.99944118	30.0811	30.09841667	1.282573236	63.15781233	0
11/28/15 0:30	10.48153396	2.298727569	82.42086667	27.10869	0.062891783	-52.19532108	30.07613	30.09299	1.038363	59.25965725	0
11/28/15 1:00	NA	NA	85.52651667	26.58452333	NA	-40.7433652	30.03347667	30.00954333	0.240625278	157.654547	0
11/28/15 1:30	NA	NA	83.20791	26.62307333	0.012578367	-39.28352206	30.05283	30.06126	0.224187182	150.859739	0
11/28/15 2:00	NA	NA	80.46899667	27.06718667	0.007282173	-37.15385784	30.0559	30.06066	0.671245938	96.75086278	0
11/28/15 2:30	NA	NA	81.77459	26.88518333	0.103274903	-41.29780637	30.02671	30.03672333	0.218058141	143.8065477	0
11/28/15 3:00	NA	NA	83.08172	26.59289667	0.04303122	-48.32056373	29.98819	29.99946333	0.233631647	164.08819	0
11/28/15 3:30	NA	NA	86.48569667	26.05929667	0.060243643	-47.26327451	29.93075	29.93825	0.140427285	174.7535679	0
11/28/15 4:00	NA	NA	86.99027667	25.81124667	0.00993021	-45.81316176	29.90543333	29.9008	0.07424027	207.4135663	0
11/28/15 4:30	NA	NA	86.20955667	25.91248333	0.095992673	-41.74077451	29.88511667	29.89334667	0.127649041	175.790915	0
11/28/15 5:00	NA	NA	84.88079667	25.90242	0.094668633	-37.42742892	29.81744333	29.83105667	0.174645499	178.8527889	0
11/28/15 5:30	NA	NA	84.70692333	26.03315333	0.023170687	-31.61821324	29.83391333	29.84251667	0.130770727	184.2988283	0
11/28/15 6:00	NA	NA	82.96951333	26.45406333	0.062891783	-26.4715098	29.69223667	29.71898	0.277357928	126.8886824	0
11/28/15 6:30	NA	NA	84.52521333	26.36253333	0.07679414	-33.11700245	29.70121667	29.71693667	0.164336915	155.1676491	0
11/28/15 7:00	NA	NA	85.46981	26.28702667	0.060243697	-39.56438971	29.73185	29.83095	0.208489043	121.8043336	0
11/28/15 7:30	NA	NA	85.10757333	26.00582	2.7778323	-41.81476471	NA	29.83464333	0.110674948	176.565317	0
11/28/15 8:00	NA	NA	86.01267	25.77789667	25.00974333	-16.02767127	NA	29.80517667	0.09936573	196.9782299	0
11/28/15 8:30	NA	NA	83.92493333	26.07511	53.39646	16.24623456	NA	29.75126667	0.144487171	209.2802943	0
11/28/15 9:00	NA	NA	80.36929333	26.71062667	140.6426733	92.35118382	NA	29.74118333	0.215331777	226.8010288	0
11/28/15 9:30	NA	NA	68.78102667	NA	405.129	375.2527451	NA	29.76175	0.279260665	262.6429116	0
11/28/15 10:00	NA	NA	72.04356667	28.04888333	457.8430333	426.8858088	30.82843667	29.82198333	0.16892405	324.4355505	0
11/28/15 10:30	7.559683776	1.715658418	75.78367333	27.62974333	560.3030333	517.5294363	NA	30.12003333	0.651995526	30.71357346	0
11/28/15 11:00	11.18701596	2.502659525	78.71821	27.36720667	645.2565333	612.0914216	30.22539333	30.17263333	0.880477418	46.34199562	0
11/28/15 11:30	8.836151725	0.917064964	78.73132	27.5397	712.1582	663.7123529	30.32356333	30.26478667	1.027999858	65.22878862	0
11/28/15 12:00	6.851943119	1.921322907	74.03653667	28.11496	634.9245	607.6548775	30.37916667	30.33589333	0.532591218	51.71747297	0
11/28/15 12:30	6.054634846	1.165816737	72.65698667	28.44366	517.3995333	479.8871078	30.30831333	30.31487667	0.33385776	24.55625607	0
11/28/15 13:00	2.800387241	1.312580422	73.91475333	NA	832.9302	772.0722304	30.44379333	30.39156667	0.372722938	22.68207194	0
11/28/15 13:30	NA	NA	73.95822	NA	630.7001333	586.0176716	30.58730667	NA	0.333872204	342.4759722	0
11/28/15 14:00	NA	NA	73.67731667	NA	206.1076333	167.6582598	30.61863	NA	0.444250268	307.3054532	0
11/28/15 14:30	NA	NA	74.86772333	NA	135.5059667	99.83535539	30.70949	NA	0.266067674	275.4932044	0
11/28/15 15:00	NA	NA	72.39202333	NA	366.8583333	321.9281373	30.73602	NA	0.159292742	267.3871137	2
11/28/15 15:30	NA	NA	73.25788333	NA	178.6914433	136.2380858	30.70603333	NA	0.534652455	303.1763026	1
11/28/15 16:00	NA	NA	78.18886333	NA	115.3839233	68.39238235	30.71090333	NA	0.281357168	273.4334596	1
11/28/15 16:30	NA	NA	75.32219333	NA	217.8829333	166.4783162	30.67974333	NA	0.253143308	245.9595853	0
11/28/15 17:00	NA	NA	74.58181333	NA	234.5877667	182.2055147	30.70420333	NA	0.331406468	231.1331299	1
11/28/15 17:30	NA	NA	77.20127	NA	121.4182467	68.47564265	30.73947333	NA	0.319673607	231.4541248	0.3
11/28/15 18:00	NA	NA	84.21541	28.37056667	39.72841333	-27.40027475	30.70663	NA	0.211486037	187.1182003	0.5
11/28/15 18:30	NA	NA	91.06135333	27.46391667	31.49157333	-20.54692402	30.68459	NA	0.16921973	206.6731844	0.3
11/28/15 19:00	NA	NA	92.17319	27.04673333	4.924097933	-35.41947059	30.72972	NA	0.0293172	240.3151854	0
11/28/15 19:30	NA	NA	92.90745667	26.74638667	NA	-36.31270833	30.61332333	NA	0.059374261	234.5049751	0
11/28/15 20:00	NA	NA	89.35345667	26.93135333	NA	-56.08617647	30.49972667	NA	1.318160871	49.58783026	12.2
11/28/15 20:30	NA	NA	91.06996333	25.87784333	NA	-49.34279167	30.22833333	NA	0.494765991	343.7579565	4.3
11/28/15 21:00	NA	NA	95.48028667	25.49931667	NA	-34.5213652	30.17950333	NA	0.23812217	176.0260544	5.3
11/28/15 21:30	NA	NA	96.00453	25.67945667	NA	-36.09998284	30.40657333	NA	0.077356656	223.1471781	1.5
11/28/15 22:00	NA	NA	95.72851333	25.29355333	NA	-38.3542598	30.45603667	NA	0.197024969	214.7293452	0.8
11/28/15 22:30	NA	NA	96.43143667	25.02528667	NA	-37.05893873	30.44316333	NA	0.054263969	187.2839154	2.1
11/28/15 23:00	NA	NA	96.82682	24.96502333	0.032438873	-40.16409804	30.35700667	30.34246333	0.035910513	212.1429271	0
11/28/15 23:30	NA	NA	97.00239333	25.06173	0.06553982	-37.81734804	30.18439333	30.05212	0.018484849	281.3696593	0
11/29/15 0:00	NA	NA	97.16259667	25.33022333	0.088710497	-41.88632353	30.06525	30.05506667	0.012130821	345.7917457	0
11/29/15 0:30	NA	NA	97.17568	25.56710333	0.06553987	-40.33058088	30.06885667	30.08314	0.02480994	199.3355461	0
11/29/15 1:00	NA	NA	97.01163333	25.74171333	0.07017402	-41.12158578	30.13667	NA	0.110130187	181.9247981	0
11/29/15 1:30	NA	NA	94.70337	26.09776333	0.084076297	-54.05870833	30.09558667	NA	0.18184784	161.2354418	0
11/29/15 2:00	NA	NA	91.17627	26.62195333	0.078780283	-69.49008088	30.07082333	NA	0.311030862	119.1616905	0
11/29/15 2:30	NA	NA	91.01619333	26.74353333	0.090034487	-72.71982353	30.03391333	NA	0.593821278	101.3159873	0
11/29/15 3:00	NA	NA	91.22083667	26.63926667	NA	-70.35994363	29.99681	30.01579333	0.504858924	109.4744672	0
11/29/15 3:30	NA	NA	93.59243333	26.11758	NA	-54.39506863	29.95618	29.98489333	0.209875756	182.028633	0
11/29/15 4:00	NA	NA	92.98888667	26.05894	NA	-53.83527941	29.94309	29.95869667	0.197039375	145.6423145	0
11/29/15 4:30	NA	NA	89.59541333	26.60466333	NA	-74.82560049	29.92252667	29.94651667	0.728370671	97.896061	0
11/29/15 5:00	NA	NA	92.42948667	25.93975	NA	-56.71652206	29.90067333	29.91809667	0.099610619	192.770203	0
11/29/15 5:30	NA	NA	93.64709333	25.49230667	NA	-55.55457598	29.86838667	29.88493	0.016700325	260.7967222	0
11/29/15 6:00	NA	NA	92.66147333	25.26495333	NA	-49.60272794	29.82417333	29.83704667	0.171517585	192.227459	0
11/29/15 6:30	NA	NA	90.65891667	25.57019667	NA	-45.59995588	29.72343667	29.75410667	0.155083719	222.1489036	0
11/29/15 7:00	NA	NA	88.42639333	25.81577667	NA	-51.8385049	29.66589333	29.71351333	0.150595482	214.3230341	0
11/29/15 7:30	NA	NA	91.50955333	25.39479	3.527235633	-45.09273039	29.63521667	29.72805	0.100430173	214.7303299	0
11/29/15 8:00	NA	NA	91.06621667	25.56275	25.62609	-21.47180637	NA	29.71803667	0.088142419	202.6596683	0
11/29/15 8:30	NA	NA	89.06717667	26.01436	66.05556667	28.64744488	NA	29.71969	0.033615818	185.536305	0
11/29/15 9:00	NA	NA	79.39246	28.23617333	151.9949233	213.5935049	NA	29.76997333	0.077996144	172.042725	0
11/29/15 9:30	NA	NA	78.67876	28.20404667	259.7047	253.2188235	NA	29.78783333	0.265754984	106.6091348	NA
11/29/15 10:00	3.852153678	3.057854675	80.39637667	27.81441667	313.4301333	302.2924755	29.99935667	29.92832667	0.21644207	82.14200865	0
11/29/15 10:30	NA	NA	78.33463667	28.18059	269.4012	258.1143627	30.10891	30.01331333	0.168150436	301.1141574	0
11/29/15 11:00	NA	NA	78.43177333	NA	238.8960333	224.3226716	30.15542333	29.97408667	0.091126037	206.045238	0
11/29/15 11:30	NA	NA	83.2374	28.50853	314.3146667	290.7260784	29.90584	30.00610333	0.070146391	180.230812	0
11/29/15 12:00	NA	NA	77.57215	28.52829333	608.1608667	564.0795588	30.12189333	NA	0.703551528	327.0535214	0
11/29/15 12:30	NA	NA	74.79162667	NA	856.9668333	739.1757353	30.31227	NA	1.018604131	336.4527466	0
11/29/15 13:00	NA	NA	76.74839667	NA	362.0945	323.6879412	30.31114333	NA	0.381620955	326.3952511	0
11/29/15 13:30	NA	NA	76.02096667	NA	495.8018333	464.7698529	30.21384667	30.03741333	0.288908824	215.7180692	0
11/29/15 14:00	NA	NA	75.9791	NA	401.4290967	368.9516176	30.06370333	29.98646667	0.299696354	226.0172628	0
11/29/15 14:30	NA	NA	77.33617	NA	232.4182633	203.8571569	30.04522333	29.94612333	0.459487283	228.6795604	0
11/29/15 15:00	NA	NA	78.02609667	NA	435.2926033	363.2209461	30.12166333	29.97756	0.624547478	234.0687613	0
11/29/15 15:30	NA	NA	73.91539	NA	729.7951	652.3806373	30.23829333	NA	0.450076476	230.7156319	0
11/29/15 16:00	NA	NA	76.77043667	NA	646.6879	561.5833088	30.17629	30.01346667	0.405279691	196.2657367	7.4
11/29/15 16:30	NA	NA	76.41176333	NA	512.4087333	427.3259314	30.14617333	30.02427333	0.217759794	221.8884982	0.5
11/29/15 17:00	NA	NA	79.91845333	NA	201.5582867	136.9980061	30.37407333	NA	0.251515561	252.9293798	35.6
11/29/15 17:30	NA	NA	85.10910667	28.21919	43.55158333	-25.47263603	30.44686667	NA	0.2936473	214.5851015	22.6
11/29/15 18:00	NA	NA	90.52017667	26.27114333	28.95868333	-30.53318137	30.48098333	NA	0.497093358	218.5417428	26.4
11/29/15 18:30	NA	NA	93.57005667	25.71690333	10.708816	-34.10516667	30.33103	NA	0.49576778	128.6204349	44.2
11/29/15 19:00	NA	NA	94.30108333	25.82347	3.40608686	-42.48165196	30.2839	NA	0.419158132	216.4415028	0.6
11/29/15 19:30	NA	NA	90.79017667	25.74353	NA	-62.51745833	30.12262333	NA	0.853181154	228.433359	3.6
11/29/15 20:00	NA	NA	90.40170333	25.60372	NA	-52.79794853	30.04557	NA	0.487485274	252.5394501	0.5
11/29/15 20:30	NA	NA	88.26913	25.88992	0.02714276	-51.73628676	30.00822667	NA	0.587795519	242.8974483	0.3
11/29/15 21:00	NA	NA	87.29751333	25.5111	NA	-50.51105147	29.96641333	30.04492667	0.321155575	165.6392977	24.7
11/29/15 21:30	NA	NA	93.40061667	24.74441	NA	-37.4206152	29.92997333	30.01891	0.231272064	193.9917352	6.1
11/29/15 22:00	NA	NA	96.11308667	24.26201333	NA	-32.54698775	29.85176	30.02550667	0.212398698	150.9304641	10.4
11/29/15 22:30	NA	NA	96.37937667	24.52209667	NA	-29.93688725	29.93877667	29.90282	0.26957527	316.3783172	30.5
11/29/15 23:00	NA	NA	93.48301	25.08677333	0.003972107	-41.79627206	29.64451	29.91052	0.992292778	313.2023447	7.8
11/29/15 23:30	NA	NA	96.17657333	24.46210667	0.06620179	-30.89097059	29.35785333	29.80553333	0.228069113	233.7673643	20.9
11/30/15 0:00	NA	NA	95.73297	24.46265	0.084076347	-35.5747549	29.62705667	29.82509	0.159648645	188.9852143	1
11/30/15 0:30	NA	NA	95.76961	24.56902	NA	-40.85581863	29.68448333	29.82973667	0.258770523	175.4448858	0.5
11/30/15 1:00	NA	NA	94.67859667	24.83833333	NA	-43.53990931	29.80537	29.83138667	0.22371206	196.1609119	0.3
11/30/15 1:30	NA	NA	96.72103333	24.83871667	NA	-30.95034804	29.90525667	29.93229667	0.174450963	187.6239831	0.8
11/30/15 2:00	NA	NA	96.96691	25.16593667	0.07083597	-34.16698775	29.88607	29.92812	0.153086038	196.7189918	5.8
11/30/15 2:30	NA	NA	96.31014	25.29465	0.077456163	-32.13176225	29.87174667	29.91708333	0.173160336	206.3304773	1.8
11/30/15 3:00	NA	NA	96.90336667	25.32226667	0.098640747	-34.51844363	29.85445333	29.91300667	0.125177769	204.4107595	0.8
11/30/15 3:30	NA	NA	96.79531667	24.98633	0.091358597	-36.11556618	29.83368	29.89610333	0.258908826	170.0523951	5.3
11/30/15 4:00	NA	NA	97.17968333	24.89892667	0.087386433	-35.9748799	29.80737667	29.85892667	0.154728598	170.5027695	0
11/30/15 4:30	NA	NA	97.55788333	24.90659	0.080104263	-38.41412745	29.83088	29.88406	0.041045895	194.7989405	0
11/30/15 5:00	NA	NA	97.66074	24.99894	0.084076313	-37.51797304	29.82607	29.88310667	0.018522508	257.18897	0.6
11/30/15 5:30	NA	NA	97.66455667	25.04467333	0.083414397	-35.40729657	29.76653333	29.84036333	0.021664587	329.3846224	0.3
11/30/15 6:00	NA	NA	97.66607333	25.13364	0.08937248	-33.57555147	29.78037	29.85999	0.021972759	342.4378252	1
11/30/15 6:30	NA	NA	97.69175667	25.17735333	0.092020563	-32.09720588	29.70246333	29.80878333	0.081570451	180.2115731	1
11/30/15 7:00	NA	NA	97.67837	25.11066333	0.101288827	-33.85010049	29.69215667	29.80148667	0.087966232	176.3285501	0
11/30/15 7:30	NA	NA	97.69457667	25.07699667	3.0704432	-32.90671324	29.70809	29.80467667	0.034092415	210.1263944	0.3
11/30/15 8:00	NA	NA	97.23232333	25.20106	28.78590633	-11.05425613	29.61579	29.73571667	0.089401077	154.502176	0
11/30/15 8:30	NA	NA	96.61463	25.72275667	58.63501	18.72005049	29.53069333	29.70947667	0.099010183	177.5238342	0
11/30/15 9:00	NA	NA	95.17253	26.2036	96.27078667	80.43623775	NA	29.73003333	0.108652388	200.5506637	0
11/30/15 9:30	3.587010871	2.159488283	90.45158333	26.63009667	214.2372	195.0833578	NA	29.74234333	1.322691522	81.21566026	0
11/30/15 10:00	130.0141535	-4.489363384	88.87713667	26.81082	287.2785	259.6676225	NA	29.78955333	1.404023132	78.0395417	0
11/30/15 10:30	5.832797595	1.992600191	88.16028	26.83983667	392.3077333	367.3819608	NA	29.86466667	1.170562113	78.59692584	0
11/30/15 11:00	4.519509175	1.916835739	85.76004333	27.15883333	550.8413333	516.2451716	NA	29.97665333	0.88202698	80.19809372	0
11/30/15 11:30	7.465732432	1.873655221	84.39391667	27.36036667	524.2116667	477.7122794	29.811	NA	0.995119624	75.11327882	0
11/30/15 12:00	8.253188086	1.462279409	82.48793333	27.61577333	379.3937667	298.682451	30.06899	NA	1.058034467	61.59273858	0
11/30/15 12:30	7.283025492	1.466325266	82.06421667	NA	286.2231333	187.8770588	30.15887	NA	0.993999142	65.11541856	0
11/30/15 13:00	6.282545583	0.937743956	81.33399	NA	188.2337333	112.7899828	30.06581	NA	0.995290002	75.86551343	0
11/30/15 13:30	NA	NA	81.52098333	NA	219.3341667	166.327402	29.99238	NA	0.823471664	94.71942298	0
11/30/15 14:00	13.29722639	1.241314403	78.92450667	NA	266.9577333	168.4940196	29.98899	NA	0.541190585	79.20957167	0
11/30/15 14:30	NA	NA	79.41346	NA	199.1882	142.5326471	30.01897667	NA	0.228023183	107.431201	0
11/30/15 15:00	NA	NA	81.39032667	NA	222.2681333	94.14490686	30.06389	NA	0.172902865	165.018909	0
11/30/15 15:30	NA	NA	83.89953333	NA	239.1252	169.1984069	30.10789333	NA	0.251238444	236.2629183	0
11/30/15 16:00	NA	NA	80.44124667	NA	241.5474333	171.4891667	30.11004333	NA	0.164517126	233.7872605	0
11/30/15 16:30	NA	NA	84.01823	NA	158.6654333	102.5924412	30.10166333	NA	0.219830274	224.2863057	0
11/30/15 17:00	NA	NA	84.85603	NA	109.42445	58.12816789	30.07848667	NA	0.237502321	223.3755596	0
11/30/15 17:30	NA	NA	84.62212	27.60470667	76.74056333	14.14676402	30.08853667	NA	0.671663038	255.6722624	0
11/30/15 18:00	NA	NA	85.22422	27.47073667	98.64220667	43.1806549	30.09617	NA	0.18957814	215.1317374	0
11/30/15 18:30	NA	NA	84.67367667	27.42851667	58.94017333	22.19175049	30.08975333	NA	0.275871841	144.9227637	0
11/30/15 19:00	NA	NA	87.14690667	26.99707333	15.54486367	-19.23602623	30.07143	NA	0.424066419	143.5592271	0
11/30/15 19:30	NA	NA	87.79611	26.69654667	0.525642657	-31.00390196	30.05608667	NA	0.185324125	194.5220927	0
11/30/15 20:00	NA	NA	88.42517	26.60690333	0.08937247	-35.03540931	30.01738667	NA	0.139434272	220.8046468	0
11/30/15 20:30	NA	NA	90.21715333	26.39400333	0.10592298	-34.3139951	29.99774333	NA	0.210371887	156.1082817	0
11/30/15 21:00	NA	NA	91.91207333	26.02905333	0.097978743	-33.91727451	29.97565	NA	0.221385924	166.4402265	0
11/30/15 21:30	NA	NA	91.51547667	25.99901333	0.10062681	-32.08454412	29.93004333	29.98389	0.189711942	166.6362045	0
11/30/15 22:00	NA	NA	89.42356	26.16021667	0.095330673	-34.06768873	29.92755333	29.97111667	0.109779148	166.7562729	0
11/30/15 22:30	NA	NA	88.81484333	26.44864667	0.090696533	-32.21305392	29.89721	29.92783667	0.108247706	177.6889527	0
11/30/15 23:00	NA	NA	90.87163667	26.38108333	0.095330683	-35.90236029	29.83187667	29.86592333	0.076642826	188.684521	0
11/30/15 23:30	NA	NA	92.67688667	26.25332	0.099964807	-39.50889706	29.78614	29.84494333	0.057504131	218.4284299	0
12/1/2015 0:00	NA	NA	93.08616333	26.14093333	0.108570963	-41.91942402	29.79211	29.81195	0.037565303	168.3091127	0
12/1/2015 0:30	NA	NA	93.14760333	25.96618	0.103274887	-44.57334314	29.80057667	29.82523667	0.120988234	193.9671693	0
12/1/2015 1:00	NA	NA	92.97961	25.67602	0.10261287	-41.1201348	NA	29.77993	0.148610984	208.0250622	0
12/1/2015 1:30	NA	NA	92.29778667	25.88638	0.10989511	-41.2948848	NA	29.76701333	0.079207685	145.8426477	0
12/1/2015 2:00	NA	NA	92.67532333	25.97614333	0.10393684	-44.25401471	NA	29.80519	0.036530557	218.2246528	0
12/1/2015 2:30	NA	NA	93.13465667	26.02625667	0.101288857	-44.02376961	NA	29.78331667	0.0331892	215.6439232	0
12/1/2015 3:00	NA	NA	93.37506	26.05662333	0.078118207	-48.22903922	NA	29.7841	0.074006313	191.1064082	0
12/1/2015 3:30	NA	NA	93.84297	25.93546667	0.1092331	-49.88360539	NA	29.76847333	0.062434926	213.5935466	0
12/1/2015 4:00	NA	NA	94.02020333	25.7976	0.10393697	-52.2756348	NA	29.74783	0.048663013	203.309777	0
12/1/2015 4:30	NA	NA	94.20009667	25.82519667	0.099302797	-41.20094118	NA	29.72810667	0.023335186	167.4066255	0
12/1/2015 5:00	NA	NA	93.81250333	25.88626	0.09599267	-24.89629412	NA	29.72956	0.259226249	176.7863173	0
12/1/2015 5:30	NA	NA	92.12811667	26.31541667	0.1019509	-25.18445833	NA	29.70337667	0.097132947	117.2354121	0
12/1/2015 6:00	NA	NA	92.61053667	26.27897667	0.088710457	-28.51256618	NA	29.67728	0.106108579	197.5110246	0
12/1/2015 6:30	3.520497004	1.509428012	85.60726333	26.84496333	0.101288847	-39.79657843	NA	29.64691333	0.518810372	35.8737721	0
12/1/2015 7:00	NA	NA	87.72150333	26.57268333	0.128431633	-52.70984069	NA	29.62526333	0.060014818	326.6674951	0
12/1/2015 7:30	NA	NA	91.67581	25.73466	5.5113078	-49.23618873	NA	29.60320667	0.008727041	267.5817563	0
12/1/2015 8:00	NA	NA	91.76227333	25.70491667	18.02876667	-33.66122304	NA	29.52032667	0.051521743	205.5601702	0
12/1/2015 8:30	NA	NA	89.75556667	26.39153667	88.11467667	51.51234681	NA	29.57871333	0.083980657	172.0331996	0
12/1/2015 9:00	NA	NA	81.47651	27.86963	199.5292433	266.3719853	NA	29.62927	0.392011771	99.33621266	0
12/1/2015 9:30	9.761971373	2.552065321	85.32477667	27.28441667	400.2082667	362.6856373	NA	29.67999	1.75330452	76.08870393	0
12/1/2015 10:00	12.79206439	2.60095683	84.63312667	27.16203333	494.5943	424.056152	NA	29.75418333	2.170919929	79.12809838	0
12/1/2015 10:30	10.92324126	2.502173232	79.29519667	27.46837	549.4107667	476.9164951	NA	29.85227667	1.764471367	72.38209464	0
12/1/2015 11:00	9.150653501	1.613783107	78.87988	27.54933667	636.3954333	610.8208333	NA	29.96287667	0.868331823	43.06382289	0
12/1/2015 11:30	NA	NA	80.45419333	27.67175333	712.2164667	691.7079412	30.23157	30.11249333	0.445141645	357.8987443	0
12/1/2015 12:00	NA	NA	78.34137667	28.23232667	745.5703	719.2972794	30.46102667	30.09945333	0.317107633	331.6978517	0
12/1/2015 12:30	NA	NA	78.74994	28.25458667	764.976	692.8650245	30.55780333	30.10299	0.544093454	307.0062723	0
12/1/2015 13:00	NA	NA	80.35769667	28.09613667	812.1893333	708.2482598	30.6299	NA	0.955086662	321.2588785	0
12/1/2015 13:30	NA	NA	80.67357667	28.11476667	482.6315667	418.6593382	30.82370333	NA	0.906305868	329.4692499	0
12/1/2015 14:00	NA	NA	80.14779667	28.17958	273.5945	227.9851961	30.67536	NA	0.808385176	336.2847332	0
12/1/2015 14:30	NA	NA	80.20939	28.18547	473.1879667	410.2884559	30.28448667	NA	1.034903672	321.5613323	0
12/1/2015 15:00	NA	NA	78.11195333	NA	443.1382333	389.2202451	30.40049	29.95522667	0.741839637	309.8979723	0
12/1/2015 15:30	NA	NA	76.56894667	NA	216.5550333	170.2215686	30.45700333	30.00698333	0.749838846	303.5821528	0
12/1/2015 16:00	NA	NA	73.09995	NA	589.1517667	497.5120098	30.35788667	30.00514	0.73445065	313.9080463	0
12/1/2015 16:30	NA	NA	74.04209667	NA	619.9853	485.1838725	30.67098333	30.15310333	1.35888638	313.3236131	0
12/1/2015 17:00	NA	NA	74.78766333	NA	565.9605667	434.8885049	30.82363	NA	1.216156717	299.0136853	0
12/1/2015 17:30	NA	NA	75.86922333	NA	192.9281567	128.0782475	30.77612667	NA	1.076432783	299.095597	0
12/1/2015 18:00	NA	NA	79.83982333	NA	75.32979333	37.69808088	30.62129667	30.1518	0.376789448	277.4178945	0
12/1/2015 18:30	NA	NA	84.03407	NA	39.74298333	-2.635904216	30.36157667	NA	0.15248113	180.3876234	0
12/1/2015 19:00	NA	NA	86.00891667	28.25937333	13.43765033	-22.06810784	30.45677667	NA	0.072598132	221.1284887	0
12/1/2015 19:30	NA	NA	87.46993	27.70519667	0.486583897	-47.37522794	30.45297667	NA	0.034438318	215.612629	0
12/1/2015 20:00	NA	NA	90.05676333	27.15169333	NA	-44.912625	30.44406333	NA	0.076824147	218.8582291	21.1
12/1/2015 20:30	NA	NA	91.37787333	26.85077	NA	-43.03219853	30.41861667	NA	0.050221547	176.6971943	0.8
12/1/2015 21:00	NA	NA	91.08195	26.63188333	NA	-58.34087745	30.37990667	NA	2.471643905	73.151397	24.6
12/1/2015 21:30	NA	NA	93.65743667	24.78216333	NA	-51.95387745	30.36222333	NA	0.602203495	106.0326306	43.9
12/1/2015 22:00	NA	NA	96.94271667	24.42644333	NA	-40.77598284	30.37266	NA	0.118402881	211.914151	1.5
12/1/2015 22:30	NA	NA	97.34429	24.54491667	NA	-39.38719608	30.28556667	NA	0.171556425	214.5009894	2.3
12/1/2015 23:00	NA	NA	97.49849333	24.97673333	NA	-38.3776201	30.23756333	NA	0.139574595	207.9497031	0
12/1/2015 23:30	NA	NA	97.5604	25.06700667	NA	-40.54476471	30.28121	NA	0.08509083	190.7974861	0.8
12/2/2015 0:00	NA	NA	97.49415	25.10642333	NA	-41.40052451	30.21377	NA	0.136887384	215.1006626	0
12/2/2015 0:30	NA	NA	96.87276333	24.85975333	NA	-45.44954412	30.23448333	NA	0.06277847	203.8329828	0
12/2/2015 1:00	NA	NA	96.91462	24.59587	NA	-53.73938725	30.24884	30.27052	0.029454492	224.4661491	0
12/2/2015 1:30	NA	NA	96.92080667	24.37753333	NA	-55.89191912	30.24998	30.27399333	0.045134785	196.8145894	0
12/2/2015 2:00	NA	NA	97.08535	24.37227667	NA	-55.07023039	30.22393	30.24765667	0.040882106	179.2971295	0.6
12/2/2015 2:30	NA	NA	97.21741333	24.65000333	NA	-56.29642892	NA	30.19064333	0.017227044	344.1764129	0.3
12/2/2015 3:00	NA	NA	97.10691667	24.81369	NA	-54.88476961	NA	30.18196	0.027893611	193.8836575	0
12/2/2015 3:30	NA	NA	96.94354	24.82481667	0.087386473	-53.53736275	NA	30.16394667	0.065253274	197.7022683	0.3
12/2/2015 4:00	NA	NA	96.82681333	24.92838	0.10261288	-56.21708333	NA	30.06167	0.07597338	225.8367928	0
12/2/2015 4:30	NA	NA	96.53385	24.78038667	0.081428283	-54.89694608	NA	30.06748667	0.047974536	230.0483866	0
12/2/2015 5:00	NA	NA	96.25554333	24.77102667	NA	-52.12085049	NA	30.0807	0.045674143	183.5301223	0
12/2/2015 5:30	NA	NA	95.43149333	24.69360333	0.028466827	-59.67807843	NA	30.07981667	0.091337838	187.6759973	0
12/2/2015 6:00	NA	NA	94.93061333	24.71127	0.078780157	-58.55751716	NA	30.08075	0.084045469	189.4289634	0
12/2/2015 6:30	NA	NA	94.43175667	24.84083667	0.08407636	-55.94302696	NA	30.03377333	0.0771234	187.6228509	0
12/2/2015 7:00	NA	NA	94.60071667	24.88863	0.08076629	-51.72508578	NA	29.95984667	0.022049416	201.2217087	0
12/2/2015 7:30	NA	NA	93.60681333	24.82101667	4.545421767	-57.08647059	NA	29.93022333	0.016523281	238.4275754	0
12/2/2015 8:00	NA	NA	92.82775667	25.05457	17.20654	-42.73428922	NA	29.88901667	0.022773693	198.8043747	1.6
12/2/2015 8:30	NA	NA	91.86311333	25.42503	82.98534	39.48015931	NA	29.88326667	0.095371735	172.8584201	0
12/2/2015 9:00	NA	NA	84.38672667	27.18748667	134.6983733	190.0918897	NA	29.95249	0.07298775	164.5116002	0
12/2/2015 9:30	NA	NA	79.62977333	28.39546667	341.4879	366.4615686	NA	29.97472	0.094007221	169.675925	0.8
12/2/2015 10:00	3.569181578	2.616492164	78.9193	27.90271667	448.2727	445.8701471	30.1613	30.06427667	0.36760639	72.04897101	0
12/2/2015 10:30	7.212289897	2.660139064	79.79695667	28.18142667	551.7264333	NA	30.34369333	30.16634667	0.259396357	2.745580499	0
12/2/2015 11:00	NA	NA	81.12924	28.42648	714.1504	NA	30.55596	30.28244	NA	NA	0
12/2/2015 11:30	8.319871489	1.349796014	82.22329655	28.34216552	733.3612759	NA	30.54127586	30.29375862	0.77646828	19.15470468	0
12/2/2015 12:00	NA	NA	NA	NA	NA	NA	NA	NA	NA	NA	0
12/2/2015 12:30	9.493596581	1.056841372	77.76874333	28.83395	816.2904667	719.5575667	30.76674	30.31813667	0.79176019	10.45434236	0
12/2/2015 13:00	NA	NA	77.03473667	NA	824.7001333	722.3447667	30.85725667	NA	0.951139223	314.9179094	0
12/2/2015 13:30	NA	NA	77.46533333	NA	656.9325333	556.7226667	30.82421667	NA	1.264596281	300.3380606	0
12/2/2015 14:00	NA	NA	78.97249333	NA	529.9342	420.9460667	31.04685333	NA	1.699858312	294.3854099	0
12/2/2015 14:30	NA	NA	77.04553667	NA	303.4462667	266.1787667	31.12036667	NA	0.922049479	300.5764231	0
12/2/2015 15:00	NA	NA	75.9481	NA	378.7973	344.8446	31.10306333	NA	0.358262753	256.5896507	0
12/2/2015 15:30	NA	NA	78.23972667	NA	201.41	151.58041	30.98563	NA	0.703166634	228.909046	0
12/2/2015 16:00	NA	NA	78.12332667	NA	236.6916667	186.8957	30.62577667	NA	0.604712691	229.0482231	0
12/2/2015 16:30	NA	NA	79.29215	NA	211.7779333	153.9368333	30.19973667	30.09228667	0.399618933	226.3315364	0
12/2/2015 17:00	NA	NA	78.53372333	NA	180.1167333	121.1032067	30.37387	30.08622	0.276149282	225.4146375	0
12/2/2015 17:30	NA	NA	76.07316333	NA	134.6904	87.34606667	30.47342	30.10711667	0.515071568	227.8334818	0
12/2/2015 18:00	NA	NA	74.64902667	28.90291667	87.44411	42.72991	30.45597333	30.12137667	0.348419429	208.4330204	0
12/2/2015 18:30	NA	NA	79.00247333	28.50407667	47.98379333	3.495067687	30.47765	30.15293667	0.187441334	190.3380585	0
12/2/2015 19:00	NA	NA	85.49205667	27.76924667	15.38002667	-29.26513	30.46302667	30.24197667	0.091703839	228.4929975	0
12/2/2015 19:30	NA	NA	86.82566	27.22480333	0.38463259	-44.33725667	30.45759333	30.32462667	0.006581689	321.3866474	0
12/2/2015 20:00	NA	NA	87.08950667	26.98232667	NA	-44.23502333	30.41024333	30.27580333	0.116753627	225.2015761	0
12/2/2015 20:30	NA	NA	89.18695	27.00135	NA	-43.32767667	30.35366	30.15708333	0.068711755	198.9662386	0
12/2/2015 21:00	NA	NA	89.28109333	26.98539333	NA	-43.84268667	30.3514	30.25046	0.118035024	195.9739591	0
12/2/2015 21:30	NA	NA	88.88988	27.08268	NA	-38.53096	30.25884	30.30045667	0.120180525	205.3353045	0
12/2/2015 22:00	NA	NA	87.54613	27.30165333	NA	-33.42173333	30.25110333	30.29829333	0.476979041	152.1820693	0
12/2/2015 22:30	NA	NA	88.92502333	27.08041333	NA	-37.04043333	30.24863333	30.30165	0.443015897	153.3951369	0
12/2/2015 23:00	NA	NA	89.38762667	27.01850333	NA	-33.05713667	30.29056333	30.32672	0.129186957	175.1267689	0
12/2/2015 23:30	NA	NA	88.69170333	27.13634333	NA	-21.00498	30.30092	30.32522	0.227066402	151.9740283	0
12/3/2015 0:00	NA	NA	87.30504667	27.34155	NA	-26.47832	30.28366667	30.27268667	0.1699117	178.7676223	0
12/3/2015 0:30	NA	NA	87.30035667	27.39015	NA	-38.18097	30.24049667	30.20316	0.064887316	194.9530984	NA
12/3/2015 1:00	NA	NA	88.22152333	27.18758667	NA	-46.38123667	30.14213333	30.08643333	0.14970603	225.7646716	0
12/3/2015 1:30	NA	NA	89.12532667	26.99931667	NA	-47.94088	NA	30.00415667	0.039537878	217.8048163	0
12/3/2015 2:00	NA	NA	90.75344333	26.79863	NA	-47.93406333	NA	30.01261667	0.120003555	205.298988	0
12/3/2015 2:30	NA	NA	90.97712	26.78309333	NA	-45.31811	NA	30.01123	0.312326667	156.1174037	NA
12/3/2015 3:00	NA	NA	91.26217	26.67041	NA	-45.32395333	NA	29.95353667	0.076322373	216.4116422	0
12/3/2015 3:30	NA	NA	91.52805333	26.63492333	NA	-43.5842	NA	29.93336	0.07407369	187.2979111	0
12/3/2015 4:00	NA	NA	91.40715333	26.55943667	NA	-35.37468667	NA	29.91936	0.067885242	195.6490982	0
12/3/2015 4:30	NA	NA	91.29420667	26.54157333	NA	-39.72941	NA	29.91725667	0.04530851	230.5641047	0
12/3/2015 5:00	NA	NA	91.52873333	26.51365667	NA	-39.34436333	NA	29.91413667	0.126204402	216.4722737	0
12/3/2015 5:30	NA	NA	92.43546	26.59267667	NA	-43.36612667	NA	29.89919	0.0131578	226.8324209	0
12/3/2015 6:00	NA	NA	93.32654667	26.69525	NA	-48.33468	NA	29.87833	0.004311071	162.670589	0
12/3/2015 6:30	NA	NA	93.66257	26.56539667	NA	-50.76176	NA	29.86066667	0.040868308	175.1678058	0
12/3/2015 7:00	NA	NA	94.09604	26.35116333	NA	-53.77005667	NA	29.8322	0.051088687	216.7111431	0
12/3/2015 7:30	NA	NA	94.21761333	26.23676333	4.88437725	-49.32283333	NA	29.81771	0.009347852	193.4667206	0
12/3/2015 8:00	NA	NA	93.32762667	26.36454	26.40859333	-22.611347	NA	29.84093333	0.056372554	189.2167963	0
12/3/2015 8:30	NA	NA	91.48672	26.80944333	76.52935333	43.0779515	NA	29.77359333	0.117560947	168.6805956	0
12/3/2015 9:00	NA	NA	82.42664	28.54726667	148.8192367	200.6088	NA	29.81666333	0.161558482	117.5082512	0
12/3/2015 9:30	6.579407699	1.822720031	80.17459333	28.34819	324.3071	289.7501333	NA	29.82939	1.103641326	79.72058185	0
12/3/2015 10:00	11.09445857	1.566577725	79.04250667	28.13875	425.3299667	380.2791333	NA	29.90077667	1.37842341	69.30422048	0
12/3/2015 10:30	13.2924292	1.37190269	75.59896	28.28544	525.974	466.7276333	NA	30.03299	1.411555808	65.88393242	0
12/3/2015 11:00	14.54807049	1.952780465	74.65651	28.38593333	605.689	557.5007	30.19120333	30.1215	1.404270076	73.06352445	0
12/3/2015 11:30	13.58257818	1.25518509	72.88245333	28.49803	684.3586333	648.8446333	30.30478667	30.20767333	1.318380564	81.00402479	0
12/3/2015 12:00	12.56946548	1.938977448	75.47875667	28.46321667	742.1483667	676.7347667	30.41413667	NA	1.005842688	64.80270846	0
12/3/2015 12:30	3.159746616	0.849543291	76.28420667	28.51064	796.5339	730.9910667	30.58116333	NA	0.380392796	3.019349606	0
12/3/2015 13:00	NA	NA	76.93965667	28.61574	821.9513	744.8179667	30.71663333	NA	0.510865593	323.6233054	0
12/3/2015 13:30	NA	NA	78.07224	28.73161	840.4872	751.7244333	31.14959	NA	0.563918277	314.2278852	0
12/3/2015 14:00	NA	NA	77.77185333	28.79107	825.5567333	738.4776667	31.63324333	NA	0.541020884	334.011659	0
12/3/2015 14:30	NA	NA	75.09990333	29.02232333	636.3769	571.82982	31.49405667	NA	0.859009156	319.4712447	0
12/3/2015 15:00	NA	NA	74.81566	NA	639.9847667	548.03333	31.54236333	NA	1.652129635	293.7742029	0
12/3/2015 15:30	NA	NA	74.65731	NA	681.3583667	549.4901667	31.13171	NA	1.813819681	308.6673166	NA
12/3/2015 16:00	NA	NA	71.48611667	NA	624.0309667	540.5573667	31.15715667	NA	0.285270043	282.705084	0
12/3/2015 16:30	NA	NA	70.30777667	NA	529.0901667	438.3836	31.29584	NA	0.560127401	257.6150134	NA
12/3/2015 17:00	NA	NA	68.81960667	NA	439.1403667	349.5941333	31.05922333	NA	0.22744941	236.9875592	0
12/3/2015 17:30	NA	NA	71.21723	NA	347.8683667	226.1758	30.69383333	30.22335	1.082555735	311.5002443	0
12/3/2015 18:00	NA	NA	70.33122667	NA	179.7381667	125.9563	31.17577	30.06177667	0.160906053	332.6686452	0
12/3/2015 18:30	NA	NA	72.78574	NA	119.8478633	65.88256	31.19186	30.07003	0.669356796	318.2761471	0
12/3/2015 19:00	NA	NA	76.41253667	NA	50.38359733	10.425817	30.83639333	30.06444333	0.131795704	220.3956286	1.5
12/3/2015 19:30	NA	NA	81.14615333	28.56692	0.758673587	-30.80334667	30.55450333	30.07037	0.112203169	207.0593159	0
12/3/2015 20:00	NA	NA	83.91145333	27.98037667	0.02846681	-26.09474333	30.55424667	30.15472333	0.180952245	211.463925	16.5
12/3/2015 20:30	NA	NA	85.80523667	27.34418	NA	-44.92868333	30.66463667	30.24103333	0.454895765	155.396431	NA
12/3/2015 21:00	NA	NA	92.77270333	26.28664	NA	-53.72625	30.65046	30.33374	1.044895809	96.48198911	NA
12/3/2015 21:30	NA	NA	90.97952	25.65983	NA	-55.96980333	30.55040667	NA	0.304914587	104.794732	NA
12/3/2015 22:00	NA	NA	95.36181667	25.21986	NA	-43.34617333	30.44784333	NA	0.215880936	226.7062319	0
12/3/2015 22:30	NA	NA	95.38221333	24.88350333	NA	-48.06403667	30.37352	NA	0.170394731	218.616049	0
12/3/2015 23:00	NA	NA	95.63076	24.66038333	NA	-48.06159333	30.37432333	30.33039	0.154272294	184.3632564	0
12/3/2015 23:30	NA	NA	96.04201667	24.50159333	NA	-47.81675	30.27950667	NA	0.080061502	206.8292412	0
12/4/2015 0:00	NA	NA	95.84358	24.48491	NA	-46.65383333	30.26246333	NA	0.076879946	215.3985837	0.3
12/4/2015 0:30	NA	NA	96.03102667	24.50635333	NA	-45.39209667	30.33511333	NA	0.161229055	219.2735236	0.3
12/4/2015 1:00	NA	NA	95.67308	24.46623667	NA	-43.57058667	30.37398667	30.46252	0.132629658	216.2518545	0
12/4/2015 1:30	NA	NA	95.20197667	24.51807333	NA	-45.63159	30.41318333	30.47969333	0.115588325	202.1438768	0.6
12/4/2015 2:00	NA	NA	94.7721	24.50672	NA	-47.52127	30.46384667	30.44000667	0.098818437	210.5076564	0
12/4/2015 2:30	NA	NA	94.29324333	24.51682	NA	-49.45865	30.43950667	30.48772667	0.169884698	198.7788428	0
12/4/2015 3:00	NA	NA	94.00508333	24.64772333	0.043031217	-49.31942667	30.40768	30.45163	0.146085695	213.9247361	0
12/4/2015 3:30	NA	NA	93.37453	24.75736	0.052961503	-48.78105333	30.35218333	30.32408	0.099676499	219.1343306	0
12/4/2015 4:00	NA	NA	92.52122667	24.92303667	0.047003357	-49.33597667	NA	30.21236667	0.106609655	219.4190382	0
12/4/2015 4:30	NA	NA	91.97535667	25.02151667	0.05163745	-47.52127	NA	30.14567667	0.089940614	207.9185343	0
12/4/2015 5:00	NA	NA	91.25194667	25.09011333	0.053623473	-45.21929333	NA	30.14077667	0.11816672	218.0817253	0
12/4/2015 5:30	NA	NA	90.62515667	25.16750667	0.071498067	-45.81414667	NA	30.15534667	0.109107286	221.3245245	0
12/4/2015 6:00	NA	NA	91.29797333	25.27177	0.046341283	-43.32621667	NA	30.22068	0.067888946	217.4512435	0
12/4/2015 6:30	NA	NA	91.03286667	25.35681	0.044355257	-45.56782667	NA	30.21873667	0.078354959	222.9781954	0
12/4/2015 7:00	NA	NA	90.52593	25.45375333	NA	-46.91329333	NA	30.17031333	0.051895984	227.0753691	0
12/4/2015 7:30	NA	NA	90.35131333	25.31250667	2.918840633	-49.33793	NA	30.12598667	0.082123423	208.2737017	0
12/4/2015 8:00	NA	NA	90.23153	25.47229	27.27054	-10.90481333	NA	30.08006667	0.077994513	227.2268631	0
12/4/2015 8:30	NA	NA	87.40699333	26.18455	65.33866	29.5231442	NA	30.05797	0.049233307	211.0886271	0
12/4/2015 9:00	NA	NA	85.29763	27.02952	73.82967667	57.2296	NA	30.06187667	0.05119239	194.5726771	0
12/4/2015 9:30	NA	NA	80.52635	28.45654	275.7334667	266.7571167	NA	30.10513667	0.111590588	219.8627656	0
12/4/2015 10:00	NA	NA	76.58613667	28.78461	420.3164667	417.4822333	NA	30.17999667	0.199735034	120.1528711	0
12/4/2015 10:30	4.302652956	1.514131259	76.78368	28.15682667	504.0215	496.6645	30.33876333	30.24579333	0.355005759	40.98638985	0
12/4/2015 11:00	5.906056859	1.510061714	79.42912667	27.98845667	571.4612333	553.2140333	30.51045667	30.33590333	0.773154422	45.21957614	0
12/4/2015 11:30	9.145990677	2.001154592	79.40843333	28.00251333	430.4645	411.1257667	30.53453	30.41674	0.855574207	54.85964703	0
12/4/2015 12:00	10.14443745	2.250416806	78.47717667	28.22720333	462.9875667	434.1632667	30.66153	30.50190667	0.859532745	66.05946721	0
12/4/2015 12:30	NA	NA	76.77542	28.61161333	173.3463667	159.9929667	30.78105333	NA	0.136105526	355.1034749	0
12/4/2015 13:00	NA	NA	81.28559	28.88687333	91.99553667	33.99270833	30.83654667	NA	0.152521764	199.8689811	0
12/4/2015 13:30	NA	NA	90.41038	27.45022333	486.2315667	394.0525933	30.83204667	NA	0.040536821	355.6429442	0
12/4/2015 14:00	NA	NA	83.41851	28.25418333	423.6616	381.0536667	30.90107	NA	0.396572615	311.8603874	0
12/4/2015 14:30	NA	NA	77.26544	NA	552.3707	504.5070667	31.01429333	NA	0.746048191	301.6834972	0
12/4/2015 15:00	NA	NA	74.00032333	NA	505.6977	473.1088667	31.08137	NA	0.217082481	187.3187501	0
12/4/2015 15:30	NA	NA	71.76846333	NA	441.9287	398.3903	31.20108667	NA	0.348879991	235.3818457	0
12/4/2015 16:00	NA	NA	72.52478667	NA	407.7314	344.4506667	31.04327333	NA	0.609053483	253.2238853	0
12/4/2015 16:30	NA	NA	72.48017667	NA	509.4307333	426.4268667	30.88011667	NA	0.510165163	241.256576	0
12/4/2015 17:00	NA	NA	69.31163333	NA	464.6517667	374.0610333	30.84444667	NA	0.661742405	248.9395284	0
12/4/2015 17:30	NA	NA	73.40363	NA	212.1923667	144.00518	30.72097	NA	0.293236653	230.9932151	0
12/4/2015 18:00	NA	NA	75.70655	NA	87.89886333	39.67051	30.54128333	30.46485	0.491085401	228.1133068	0
12/4/2015 18:30	NA	NA	76.83628	NA	62.57403333	16.61034807	30.52094667	30.42299667	0.603564655	228.685762	0
12/4/2015 19:00	NA	NA	79.46420667	28.83882	25.21298633	-21.62805067	30.51465667	30.42468333	0.211162594	221.5350023	0
12/4/2015 19:30	NA	NA	85.92135667	27.90312667	0.72027673	-46.21623	30.56877	30.46156	0.104999735	232.3102186	0
12/4/2015 20:00	NA	NA	88.64205667	27.38001	NA	-47.2258	30.56963333	NA	0.101327795	182.8903016	0
12/4/2015 20:30	NA	NA	89.27366333	27.36775	NA	-48.23100333	30.58845667	NA	0.065721404	227.474719	0
12/4/2015 21:00	NA	NA	91.00174667	26.93692333	NA	-47.40785333	30.52008667	NA	0.124921173	227.301519	0
12/4/2015 21:30	NA	NA	91.16383	26.87121333	NA	-47.65513333	30.50006	30.50329333	0.125104753	234.1701815	0
12/4/2015 22:00	NA	NA	91.26618667	26.84956667	NA	-47.09436667	30.48942333	30.50284	0.04649152	200.7741794	0
12/4/2015 22:30	NA	NA	90.96857667	26.78711333	NA	-46.68596	30.47318333	30.48466333	0.145035032	213.384782	0
12/4/2015 23:00	NA	NA	91.02106	26.80616	NA	-45.83701667	30.45545667	30.48351333	0.097075196	221.2505039	0
12/4/2015 23:30	NA	NA	90.81825333	26.85796667	NA	-46.69374667	30.45614333	30.47544	0.020984905	188.7012761	0
12/5/2015 0:00	NA	NA	91.03157333	26.92662667	NA	-46.60855	30.45167667	30.47929	0.048855969	207.8668998	0
12/5/2015 0:30	NA	NA	91.96189333	26.89531	NA	-41.48618667	30.42765	30.49767	0.053177474	222.5669079	0
12/5/2015 1:00	NA	NA	92.39202	26.92057333	NA	-38.71447	30.35658333	NA	0.085238361	217.0861594	0
12/5/2015 1:30	NA	NA	92.88527667	26.91005	NA	-44.55192	30.38727667	30.45576333	0.049593394	219.114017	0
12/5/2015 2:00	NA	NA	93.17134333	26.89069333	NA	-45.48605	30.37924	30.41178333	0.015575209	202.3634591	0
12/5/2015 2:30	NA	NA	93.1033	26.85682667	NA	-36.71965667	30.35726	30.40894667	0.061483419	224.1507743	0
12/5/2015 3:00	NA	NA	92.03727333	26.81850667	NA	-43.40604333	30.36729	30.41357667	0.11376229	217.0083692	0
12/5/2015 3:30	NA	NA	92.07602	26.75275333	NA	-38.41267	30.36417667	30.42412333	0.1357114	213.4439721	0
12/5/2015 4:00	NA	NA	92.04220667	26.78355	NA	-31.35049	30.34312667	30.39066	0.115463606	209.140355	0
12/5/2015 4:30	NA	NA	92.40885333	26.7485	NA	-48.20325667	30.32079667	30.38922667	0.089140509	203.2425411	0
12/5/2015 5:00	NA	NA	93.13138667	26.71978333	NA	-49.53215	NA	30.39001	0.016578416	220.4051835	0
12/5/2015 5:30	NA	NA	92.70984333	26.57670667	NA	-45.90858	30.33910667	30.39252333	0.104399868	168.6269004	0
12/5/2015 6:00	NA	NA	93.04644	26.51530667	NA	-43.92982333	30.36186667	30.38632	0.107798092	196.1808037	0
12/5/2015 6:30	NA	NA	93.48099667	26.39873333	NA	-47.79970667	NA	30.30566	0.115325971	210.0156242	0
12/5/2015 7:00	NA	NA	93.65956667	26.38088	NA	-49.85001667	NA	30.26683333	0.057535226	172.6425226	0
12/5/2015 7:30	NA	NA	94.18790333	26.44891	9.61185154	-40.01027	NA	30.24694333	0.039964764	182.5129534	0
12/5/2015 8:00	NA	NA	93.06685333	26.71191667	41.21001	3.935613333	NA	30.26153667	0.059462337	181.377718	0
12/5/2015 8:30	NA	NA	89.97930667	27.40805	65.55841667	27.326774	NA	30.24335	0.081510632	182.0748638	0
12/5/2015 9:00	NA	NA	83.00145	28.3445	136.0568667	167.0413933	NA	30.2335	0.195210195	100.8998986	0
12/5/2015 9:30	3.24617041	3.574094856	81.78296333	28.49612	347.0666667	330.3898	NA	30.24785333	0.223471122	51.29650259	0
12/5/2015 10:00	NA	NA	77.28586667	NA	274.1797433	264.2988833	NA	30.28359	0.159453596	316.3615331	0
12/5/2015 10:30	NA	NA	82.36894667	28.72544	114.8927033	83.25081333	NA	30.29338333	0.325353406	247.6282847	0
12/5/2015 11:00	NA	NA	82.02094667	28.81538667	154.5523	119.3599933	30.32523333	30.29935667	0.044685616	277.4263246	0
12/5/2015 11:30	3.473835777	1.497746815	80.58939667	28.72025667	383.7696667	342.3771333	30.38256	30.31945	0.095478228	58.91834467	NA
12/5/2015 12:00	NA	NA	81.65601667	28.66898	379.5043333	355.6331333	30.50629	30.37633667	0.470790625	316.2596099	0
12/5/2015 12:30	NA	NA	81.08481667	28.72263667	473.8399333	443.8622667	30.69118	30.40819333	0.423815004	357.2771675	0
12/5/2015 13:00	NA	NA	76.23249	NA	425.5642333	375.1485	30.79616667	30.46058	0.320388131	252.4386965	0
12/5/2015 13:30	NA	NA	69.15417333	NA	364.2474667	265.3930333	30.77999667	NA	0.691677573	236.2740852	0
12/5/2015 14:00	NA	NA	68.84820667	NA	381.9802333	300.3448667	30.72903	NA	0.421123134	236.2079641	0
12/5/2015 14:30	NA	NA	70.60082667	NA	467.2125667	404.09	30.77714667	NA	0.491609761	238.4145846	0
12/5/2015 15:00	NA	NA	69.43042333	NA	367.0629333	304.1276	30.74198	NA	0.406141089	244.3068581	0
12/5/2015 15:30	NA	NA	69.40448667	NA	332.9207333	275.0108333	30.69445333	NA	0.102602669	239.5600518	0
12/5/2015 16:00	NA	NA	71.15073	NA	461.2457	384.3511	30.71173	NA	0.446543942	230.2601192	0
12/5/2015 16:30	NA	NA	73.44681333	NA	445.2288667	367.3143667	30.75743333	NA	0.293613586	331.0185354	0
12/5/2015 17:00	NA	NA	74.92562667	NA	293.0863	223.077	30.72952333	NA	0.519388459	254.5573869	0
12/5/2015 17:30	NA	NA	74.16798333	NA	309.1477	220.2166	30.7254	NA	0.464641048	275.4704368	0
12/5/2015 18:00	NA	NA	75.43409667	NA	144.5544	99.47225667	30.70577667	NA	0.205286	221.9178691	0
12/5/2015 18:30	NA	NA	77.58902	29.09347667	91.90280333	44.617144	30.67498	NA	0.136236102	193.2861126	0
12/5/2015 19:00	NA	NA	82.14400667	28.61928667	28.61709333	-18.6606489	30.50026667	30.38534667	0.126940211	226.5225218	0
12/5/2015 19:30	NA	NA	85.95377	27.67112	1.585535427	-45.66324	30.35915333	30.33711667	0.081875817	246.8919622	NA
12/5/2015 20:00	NA	NA	86.49102	27.44863333	NA	-46.00106333	NA	30.31007333	0.008203069	244.5911989	0
12/5/2015 20:30	0.507443372	0.420874017	86.8442	27.42478667	NA	-45.85015667	NA	30.29219	0.024061965	10.38675489	0
12/5/2015 21:00	NA	NA	88.33805667	27.27052	NA	-43.88503667	NA	30.27448667	0.131506021	233.8700512	0
12/5/2015 21:30	NA	NA	89.51056	27.22563	NA	-39.98789	NA	30.23897667	0.124349974	225.1758035	NA
12/5/2015 22:00	NA	NA	89.7183	27.55461	NA	-30.84618	NA	30.23190667	0.090337178	202.5648556	0
12/5/2015 22:30	8.078087256	2.108625305	87.62207333	28.35816	NA	-15.56182167	NA	30.25061667	1.701246546	40.48046434	0
12/5/2015 23:00	12.69690174	1.881047194	83.9314	28.59295	NA	-18.64021333	NA	30.23531667	2.004332728	44.8845378	0
12/5/2015 23:30	NA	2.783706496	84.26480667	28.52867333	NA	-23.50702333	NA	30.22117333	1.519419857	70.64930302	0
12/6/2015 0:00	NA	NA	85.41485	28.15789333	NA	-34.1188	NA	30.23277333	0.836215132	100.9392987	0
12/6/2015 0:30	NA	NA	86.59738667	27.86284	NA	-31.43568	NA	30.22014333	0.113089471	167.5290339	0
12/6/2015 1:00	NA	NA	88.30337667	27.60795333	NA	-37.49703333	NA	30.21956667	0.159068963	111.3953864	0
12/6/2015 1:30	NA	NA	83.31057333	27.90284667	NA	-41.15468667	NA	30.18274	1.477387626	93.86155854	0
12/6/2015 2:00	NA	NA	84.15772	27.63809333	NA	-46.79840667	30.20917	30.19126667	0.698155992	106.134481	0
12/6/2015 2:30	NA	NA	83.44339667	27.64519	NA	-48.74114	30.21224333	30.22196333	0.538793132	110.4740711	0
12/6/2015 3:00	NA	NA	82.24146	27.68264333	NA	-48.56978	NA	30.18322333	0.435821778	111.9271337	0
12/6/2015 3:30	NA	NA	81.23733	27.6448	NA	-48.00025333	NA	30.15257	0.86297115	102.3360206	0
12/6/2015 4:00	11.11888697	3.648120448	83.27338	27.47387	NA	-45.02312	NA	30.14032667	1.622981464	87.10190896	0
12/6/2015 4:30	8.504223025	2.96973078	81.85185	27.37515667	NA	-40.70102	NA	30.09659	1.567611649	85.86161263	0
12/6/2015 5:00	NA	NA	82.97851	27.22082	NA	-42.27186	NA	30.02163667	0.682790402	94.1223755	0
12/6/2015 5:30	NA	NA	82.67739	27.14439667	NA	-44.07828	NA	29.99031	0.288993984	137.1325874	0
12/6/2015 6:00	NA	NA	82.91099333	26.9436	NA	-46.73561667	NA	29.95473333	0.224068021	166.4799863	0
12/6/2015 6:30	NA	NA	81.79413	26.98241333	NA	-48.07960667	NA	29.95268	0.351503972	131.4424701	0
12/6/2015 7:00	NA	NA	80.80524667	27.28052	NA	-50.90147	NA	29.95519	0.268342966	127.2959187	0
12/6/2015 7:30	NA	NA	81.17756333	27.41420667	3.856921463	-44.69357667	NA	29.93506	0.444555074	97.01638523	0
12/6/2015 8:00	3.219315923	2.415427981	82.53648667	27.75081667	22.49805	-19.95889167	NA	29.92565	0.830711889	76.49271884	0
12/6/2015 8:30	8.916670831	1.730481882	84.42001333	27.71393333	65.87616667	31.65180203	NA	29.89599667	0.737541487	82.88935435	0
12/6/2015 9:00	NA	NA	82.52865	27.96769667	164.5970667	157.99128	NA	29.8672	0.947407287	93.39255421	0
12/6/2015 9:30	10.9948888	1.246190041	80.88384667	28.11543	128.3257	94.03247333	NA	29.86784333	1.697254535	79.49844075	0
12/6/2015 10:00	15.07030217	1.117295833	78.55746333	28.12345667	307.8837	267.6332667	NA	29.87885	1.524077301	82.4993633	0
12/6/2015 10:30	13.71975332	1.893417713	79.25516333	28.05923	308.9662333	267.7569667	NA	29.92791667	1.390186486	73.06659408	0
12/6/2015 11:00	12.225626	0.398085473	78.25147333	28.33956667	294.0979333	252.4239	NA	29.99140667	1.54272062	75.40300409	0
12/6/2015 11:30	12.14761959	1.122120861	76.26785	28.73757333	586.0428667	546.9317	NA	30.01053333	1.47195796	84.27975464	0
12/6/2015 12:00	11.05733802	1.336265496	77.96012333	28.92156333	603.5890333	560.5085333	NA	30.02896	1.286746536	65.13706912	0
12/6/2015 12:30	9.400501582	NA	75.96927333	NA	420.997	381.9907667	NA	30.05263	1.156979971	64.30452449	0
12/6/2015 13:00	10.74535292	NA	69.64310333	NA	450.1503	406.7853	30.25122333	30.12707667	1.740858541	81.75197148	0
12/6/2015 13:30	14.30076134	-0.100547191	68.92727	NA	672.0384667	607.8215	30.35631	30.16597333	1.262595496	81.83267428	0
12/6/2015 14:00	8.509149784	0.115012949	65.69996	NA	646.045	591.6666333	30.64160667	30.32174667	0.793198042	57.11303444	0
12/6/2015 14:30	NA	NA	71.29793333	NA	596.9331667	521.1237667	30.93120667	30.47151333	1.012162194	304.2441366	NA
12/6/2015 15:00	NA	NA	75.78101	NA	637.9643667	569.9023333	31.00921333	NA	1.192893237	294.1741801	0
12/6/2015 15:30	NA	NA	75.60791333	NA	544.4205333	463.0597567	30.89919667	NA	1.320972933	299.1700828	0
12/6/2015 16:00	NA	NA	76.63713667	NA	264.2217	225.7718667	30.96585333	NA	0.763296691	303.5021886	10.4
12/6/2015 16:30	NA	NA	77.44300667	NA	468.054	387.0133333	31.07011333	NA	0.990986836	306.8586164	0
12/6/2015 17:00	NA	NA	75.40184333	NA	377.5056967	297.7225567	31.21081333	NA	0.332600862	343.1335864	16
12/6/2015 17:30	NA	NA	87.98976333	27.87169333	48.40218633	-25.57096733	31.15468333	NA	0.998945652	67.0829537	13.5
12/6/2015 18:00	NA	NA	92.62681667	25.96794	9.751538667	-56.02042	31.08814	NA	1.111280008	81.86221668	1.6
12/6/2015 18:30	NA	NA	94.23966	25.64872333	6.240851667	-51.05430333	31.12744333	NA	0.302020468	228.0228294	0.5
12/6/2015 19:00	NA	NA	93.96327	25.06644333	1.676894	-58.59013333	31.10441333	NA	0.223868389	218.5738361	0.3
12/6/2015 19:30	NA	NA	95.60847667	24.41175667	NA	-51.29965	30.99620667	NA	0.032088979	189.2672937	0
12/6/2015 20:00	NA	NA	95.72465	24.35956333	0.030452867	-51.77716667	30.92875	NA	0.058943862	189.3536276	0
12/6/2015 20:30	NA	NA	94.66905	24.75908667	0.037073053	-57.15511	30.92092333	NA	0.050315412	204.0509486	0
12/6/2015 21:00	NA	NA	92.17439333	25.41670667	0.024494687	-61.57603667	30.7626	NA	0.128001939	173.5381037	0
12/6/2015 21:30	NA	NA	91.62601333	25.55254667	0.033100953	-58.06878667	30.67906333	NA	0.061985017	201.891396	0
12/6/2015 22:00	NA	NA	88.24113667	26.16013333	0.033100933	-58.65097667	30.71611333	NA	0.126419544	195.7658445	0
12/6/2015 22:30	NA	NA	88.56382	26.26217	0.046341323	-53.28131667	30.68608	NA	0.122133401	196.3086212	0
12/6/2015 23:00	NA	NA	87.20025667	26.39212667	0.05163746	-46.38368	30.65328333	NA	0.156704684	214.2072659	0
12/6/2015 23:30	NA	NA	83.14073	27.19099	0.08076628	-48.68856333	30.6459	NA	0.160648773	194.3531651	0
12/7/2015 0:00	NA	NA	78.64846	27.97033333	NA	-40.25269	30.62305667	NA	0.793020498	105.3719096	0
12/7/2015 0:30	NA	NA	78.8186	28.09595667	0.05097542	-40.30721333	30.55226667	30.62077333	0.93588598	92.24873153	NA
12/7/2015 1:00	NA	NA	79.74393667	27.94582	0.052961473	-39.2105	30.57508667	30.65095333	0.655530807	106.2328263	0
12/7/2015 1:30	NA	NA	78.91382	27.82716667	0.058919647	-40.22689667	30.53173333	30.62261667	0.93333616	103.2439938	0
12/7/2015 2:00	NA	NA	79.24343333	27.55644667	0.056933577	-49.45718667	30.48778667	30.55428	0.266041266	129.7442126	0
12/7/2015 2:30	NA	NA	79.8522	27.60319333	0.054947553	-45.31324333	30.43351667	30.47064	0.148388612	100.9626365	0
12/7/2015 3:00	NA	NA	81.75791667	27.26805667	NA	-43.39533667	NA	30.41080667	0.138796307	170.9333992	0
12/7/2015 3:30	NA	NA	80.816	27.25769	NA	-39.64568667	NA	30.35345667	0.213822965	165.3186612	0
12/7/2015 4:00	NA	NA	81.34082	27.1829	NA	-44.59086	NA	30.36778	0.191378416	174.4116966	0
12/7/2015 4:30	NA	NA	83.51470333	26.85237667	NA	-35.55527667	NA	30.37842	0.111204385	185.2264523	0
12/7/2015 5:00	NA	NA	83.38681333	26.72912333	NA	-46.13395333	NA	30.33182	0.161578628	183.7549723	0
12/7/2015 5:30	NA	NA	85.36068667	26.45442	NA	-56.11534667	NA	30.30196333	0.13179937	201.097191	0
12/7/2015 6:00	NA	NA	84.86268333	26.49395333	NA	-48.24364667	NA	30.26778	0.03407309	200.7194361	0
12/7/2015 6:30	NA	NA	81.24913333	26.7193	NA	-36.86617	NA	30.31578333	0.126604326	187.0685313	0
12/7/2015 7:00	NA	NA	76.38992	27.54804	NA	-28.66298333	NA	30.31333333	0.488169104	108.5804533	0
12/7/2015 7:30	NA	NA	76.32460333	27.74537333	1.825186103	-24.77751667	NA	30.35003667	1.347976968	93.41541823	0
12/7/2015 8:00	NA	NA	79.98398333	27.21785333	19.636138	-10.24619513	NA	30.31895	0.383266974	122.4512686	0
12/7/2015 8:30	NA	NA	82.30094333	27.13293667	91.11032	61.63876667	NA	30.27463333	0.062955139	194.839638	0
12/7/2015 9:00	NA	NA	73.39086	29.20005667	166.7970067	194.6403533	NA	30.25842333	0.136053035	214.1571081	0
12/7/2015 9:30	NA	NA	75.43233667	28.79808	244.0977	218.1269667	NA	30.24251	0.177504661	166.5634754	0
12/7/2015 10:00	11.70819864	3.498195287	74.75491333	28.96133	325.0340333	292.0958	NA	30.24798667	0.552458098	88.84530206	0
12/7/2015 10:30	18.45952529	1.093902066	69.46815	29.00569667	455.9774333	393.9956	NA	30.29639	1.919293057	75.32387942	0
12/7/2015 11:00	21.49877352	1.685165073	70.95339667	28.96315	518.6738333	442.5178	NA	30.34093333	1.923993847	66.83783774	0
12/7/2015 11:30	20.28418473	0.241940842	71.82102	29.00243	717.1756333	638.655	NA	30.34715	1.932649244	75.88122268	0
12/7/2015 12:00	20.45186741	1.639785833	72.16115333	29.14717667	759.6441667	652.7813	30.37650333	30.35343333	1.884615407	74.08529191	0
12/7/2015 12:30	13.48540401	0.98589076	72.79922667	29.21434	781.3862	653.7120333	30.49880333	30.42473333	1.601482032	69.99884843	0
12/7/2015 13:00	12.55891388	0.53860768	71.95814333	29.63418	686.0091333	583.3334667	30.67633333	30.53019	1.266173389	67.45790678	0
12/7/2015 13:30	9.352636149	1.726908795	73.18490333	29.62804333	696.3531	600.3036667	30.8696	30.65215667	0.812099132	4.70733245	0
12/7/2015 14:00	NA	NA	75.34528667	29.46573333	799.0189667	687.9188667	31.19760667	NA	0.85828723	336.3296523	0
12/7/2015 14:30	NA	NA	74.11602667	29.64580333	820.4677	725.1958667	31.40409667	NA	1.002241241	328.7751304	0
12/7/2015 15:00	NA	NA	72.64740667	NA	772.3834	692.5953667	31.52818333	NA	0.846118332	318.8034539	0
12/7/2015 15:30	NA	NA	70.98962	NA	662.614	590.7379667	31.45219	NA	0.699486258	304.5516472	0
12/7/2015 16:00	NA	NA	71.13247	NA	642.3099333	532.2651667	31.54717333	NA	1.119611934	312.1397925	0
12/7/2015 16:30	NA	NA	71.05846333	NA	565.5461667	481.6103667	31.59950333	NA	0.367774215	229.3200066	0
12/7/2015 17:00	NA	NA	71.53244667	NA	481.1792	384.0926667	31.48502	NA	0.350075152	225.011879	0
12/7/2015 17:30	NA	NA	70.75955333	NA	371.0800667	273.405	31.40511333	NA	0.294681839	188.1847071	0
12/7/2015 18:00	NA	NA	71.00249	NA	98.83139333	58.76293	31.35131	NA	0.451598141	232.0161715	0
12/7/2015 18:30	NA	NA	72.43033	NA	76.51085333	37.45615367	31.32453	NA	0.726172795	230.4314977	0
12/7/2015 19:00	NA	NA	72.90777	29.49315	21.871788	-10.902387	31.20241333	NA	0.694622836	228.3237062	0
12/7/2015 19:30	NA	NA	76.89333333	29.11104	0.608394877	-32.18287667	30.97661	30.67535667	0.461600786	229.4028382	0
12/7/2015 20:00	NA	NA	77.12036667	29.02028333	NA	-23.91981667	30.586	30.30794333	0.337888415	224.2512196	0.6
12/7/2015 20:30	NA	NA	79.54579	28.75289667	NA	-22.72234333	NA	30.17756	0.290523645	222.9371219	0.3
12/7/2015 21:00	NA	NA	79.81323	28.70274	NA	-26.36052333	NA	30.14493	0.356207196	139.8790408	0
12/7/2015 21:30	NA	NA	82.43515333	28.44404333	NA	-21.68597667	NA	30.1086	0.166043668	178.9089514	0
12/7/2015 22:00	NA	NA	85.84215333	27.919	NA	-36.42466	NA	30.14562667	0.149263346	218.897694	0
12/7/2015 22:30	NA	NA	85.14661333	27.79327333	NA	-38.33089667	NA	30.15365333	0.181022587	198.7558141	0
12/7/2015 23:00	NA	NA	82.63666	28.02714667	NA	-38.60738333	NA	30.1463	0.097213866	177.3000674	0
12/7/2015 23:30	NA	NA	81.27823	28.26456667	NA	-40.11444333	NA	30.15119	0.157136387	197.037833	0
12/8/2015 0:00	NA	NA	83.23150667	27.86203333	NA	-41.58353333	NA	30.16723	0.040694182	208.1409713	0
12/8/2015 0:30	NA	NA	84.06406667	27.59466667	NA	-40.73411	NA	30.19114333	0.099557129	200.6608719	0
12/8/2015 1:00	NA	NA	83.57013333	27.64948667	NA	-40.68934	NA	30.20630667	0.047323188	198.1439737	0
12/8/2015 1:30	NA	NA	82.02720333	27.55458667	NA	-40.78132667	30.22788333	30.26057667	0.063989364	193.2925655	0
12/8/2015 2:00	NA	NA	82.1248	27.49160667	NA	-40.14365	30.25137	30.28175333	0.010437193	230.8898971	0
12/8/2015 2:30	NA	NA	83.33255333	27.3228	NA	-38.64924	30.25936333	30.27046667	0.028572668	206.1358405	0
12/8/2015 3:00	NA	NA	83.22256	27.1529	NA	-44.52272	30.23871667	30.26709667	0.038486834	190.1810858	0
12/8/2015 3:30	NA	NA	83.17356667	27.05863	NA	-47.40736	30.33765667	30.34173	0.057458184	177.2957068	0
12/8/2015 4:00	1.230735975	0.32513106	82.73037667	26.91471	NA	-50.68826	30.37648667	30.37583667	0.013901431	20.41323647	0
12/8/2015 4:30	NA	NA	83.19547667	26.75384333	NA	-51.35027	30.36942667	30.39096333	0.007814933	320.1069677	0
12/8/2015 5:00	NA	NA	83.26547333	26.69464	NA	-47.87029667	30.36237667	30.38319333	0.04562405	190.2539118	0.6
12/8/2015 5:30	NA	NA	84.32490333	26.64627667	NA	-36.7698	30.32724	30.34841333	0.070348531	216.5080859	0.3
12/8/2015 6:00	NA	NA	83.49964667	26.75573333	NA	-26.41942667	30.27238333	30.33143	0.115397869	202.287298	0
12/8/2015 6:30	NA	NA	83.81598667	26.84596333	NA	-28.88155333	30.24001	30.32250667	0.054626657	193.8378419	0.3
12/8/2015 7:00	NA	NA	83.71353667	26.95057	NA	-26.94954	30.23622667	30.30190333	0.109189271	177.094267	0
12/8/2015 7:30	NA	NA	82.24563333	27.32901333	2.31110923	-25.01751	NA	30.11064	0.265819675	117.2600625	0
12/8/2015 8:00	NA	NA	81.29366	27.58664	18.32203567	-7.405362433	NA	30.07254333	0.170477391	132.5144354	0
12/8/2015 8:30	NA	NA	81.83065667	27.55414	45.18476667	22.02185987	NA	30.05058	0.224327147	132.3855729	0
12/8/2015 9:00	10.17215096	1.631965393	79.24982333	28.07962667	116.7669533	105.9954833	NA	30.01596	1.200641432	86.74397967	0
12/8/2015 9:30	NA	NA	79.03683667	28.04982	145.3800233	119.1926267	NA	30.04807667	1.057833099	91.87056663	0
12/8/2015 10:00	10.29349834	1.628194373	78.66990333	NA	255.1260667	208.4443333	NA	30.08191	1.539199423	72.972548	0
12/8/2015 10:30	9.009521915	1.319713623	77.89898667	NA	320.7700333	251.2774333	NA	30.07987667	1.391462	66.6516299	0
12/8/2015 11:00	8.001243941	1.312678178	78.08066	NA	189.7114333	153.2228	NA	30.08223	1.453273208	70.72610583	0
12/8/2015 11:30	11.69251664	1.221275312	79.47523333	NA	426.2058	347.8787733	NA	30.1048	1.075997594	79.32876308	0
12/8/2015 12:00	7.979767192	1.231844631	79.15566667	NA	348.1947667	273.7647	NA	30.12954	0.856361089	55.90757768	0
12/8/2015 12:30	6.998003112	1.566661997	79.69478	NA	490.6777333	425.5802667	30.30472333	30.20923667	0.777604744	43.94762886	0
12/8/2015 13:00	7.797364157	1.490139206	78.83477667	NA	432.2553667	382.3197	30.42916	30.35496	0.909155932	43.38616175	0
12/8/2015 13:30	6.328424023	1.064343572	79.40117667	NA	389.7993333	328.9717333	30.41667667	30.33996	0.731592786	51.5311096	0
12/8/2015 14:00	NA	2.843741735	81.76746333	27.91632667	319.6676667	240.9670333	30.50403667	30.42102	1.513947287	64.38410932	0
12/8/2015 14:30	20.75987296	1.415992527	80.15794	27.88663333	378.3344	263.5604333	30.57833	NA	1.117401759	66.69751414	0
12/8/2015 15:00	8.42157317	1.893369361	79.73808667	27.90552667	484.7063	429.5019	30.64287	NA	0.738891052	60.06559999	0
12/8/2015 15:30	6.348878772	1.357110708	79.38323333	28.00937	375.3872667	335.2186333	30.66330667	NA	0.659464692	39.87633936	0
12/8/2015 16:00	6.25959275	1.521899932	77.77736333	NA	113.3435333	84.68155	30.68309333	NA	0.285718599	32.91739435	0
12/8/2015 16:30	NA	NA	83.49838667	NA	53.34746333	7.767043	30.68063333	NA	0.123248116	244.968562	0
12/8/2015 17:00	NA	NA	92.51709667	26.86622667	59.22685333	14.1112223	30.69697	NA	0.077672579	231.2191576	0.6
12/8/2015 17:30	NA	NA	93.81728667	26.57888	82.28101	31.73845167	30.68042333	NA	0.087115848	211.9237281	0
12/8/2015 18:00	14.20455407	2.941204421	93.93780667	26.45872667	42.78560667	-11.85062067	30.59574667	NA	0.898621858	48.60510861	0
12/8/2015 18:30	NA	NA	93.42059	26.17108	27.25134333	-21.39051267	30.51800667	NA	0.137312243	97.30774073	0.6
12/8/2015 19:00	NA	NA	94.50476333	25.80570667	17.82088667	-39.81021667	30.5033	NA	0.153041625	223.6625565	0
12/8/2015 19:30	NA	NA	95.56722667	25.48741333	0.67790739	-41.99438333	30.57422	NA	0.066415212	182.6936998	0
12/8/2015 20:00	NA	NA	96.10708333	25.25411333	NA	-47.51932333	30.48086667	NA	0.125304053	213.653751	0
12/8/2015 20:30	NA	NA	96.33340333	25.29081667	NA	-42.63645333	30.35228333	30.37690667	0.154016053	215.9015018	0
12/8/2015 21:00	NA	NA	96.15638333	25.30441333	NA	-44.49059333	30.28424333	30.32834	0.093237342	213.6325614	0
12/8/2015 21:30	NA	NA	96.22906667	25.45586	0.01588846	-43.23811667	NA	30.28281667	0.022813313	197.9519557	0
12/8/2015 22:00	NA	NA	96.25294	25.52322	0.018536543	-44.58550667	NA	30.24718333	0.203110213	167.8933551	0
12/8/2015 22:30	NA	NA	96.16602333	25.57905667	0.03641102	-49.70398	NA	30.22888333	0.007631983	283.2460415	0
12/8/2015 23:00	NA	NA	96.08533333	25.71930667	0.041707203	-40.62216	NA	30.21726	0.135399688	226.7212306	0
12/8/2015 23:30	NA	NA	NA	NA	NA	NA	NA	NA	NA	NA	0
12/9/2015 0:00	NA	NA	NA	NA	NA	NA	NA	NA	NA	NA	0
12/9/2015 0:30	NA	NA	95.64968667	25.71404333	0.01257838	-51.08205667	NA	30.22065667	0.096334857	223.5550316	0
12/9/2015 1:00	NA	NA	95.90787333	25.63557667	0.007282193	-49.85586667	NA	30.20608667	0.117421727	229.2384165	0
12/9/2015 1:30	NA	NA	96.00415333	25.56228667	0.047665343	-49.03806	NA	30.18439667	0.10397985	224.9400483	0
12/9/2015 2:00	NA	NA	96.26931333	25.66370333	0.055609577	-50.67268667	NA	30.18053667	0.056165823	184.4924542	0
12/9/2015 2:30	NA	NA	96.26529333	25.6063	0.054285523	-50.56023	NA	30.13566	0.018145476	204.390995	0
12/9/2015 3:00	NA	NA	95.93432	25.4711	0.05296148	-50.46725333	NA	30.12761	0.08532686	199.6696788	0
12/9/2015 3:30	NA	NA	95.63748333	25.31542	0.041707177	-50.04132	NA	30.09581	0.119402904	192.541404	0
12/9/2015 4:00	NA	NA	95.5611	25.35330667	0.050313423	-49.40414333	NA	30.05419333	0.058567132	203.6409014	0
12/9/2015 4:30	NA	NA	94.97195333	25.29658333	0.05031343	-50.86300333	NA	29.99386333	0.06419482	197.4863775	0
12/9/2015 5:00	NA	NA	94.18488667	25.18217333	0.04236921	-51.70124	NA	29.96549667	0.029458666	228.0422656	0
12/9/2015 5:30	NA	NA	93.97321	25.21566333	0.04832737	-53.44049333	NA	29.94818	0.112573934	196.930234	0
12/9/2015 6:00	NA	NA	94.37488333	25.16864667	0.048989417	-50.127	NA	29.91217333	0.084949297	189.9010568	0
12/9/2015 6:30	NA	NA	94.3869	25.18878	0.03376297	-53.21464333	NA	29.88597667	0.032750944	199.5021207	0
12/9/2015 7:00	NA	NA	93.95711333	25.10909	0.059581687	-53.45754333	NA	29.87129333	0.035008936	187.548854	0
12/9/2015 7:30	NA	NA	94.31327667	25.19044667	2.4137197	-46.26441333	NA	29.93910667	0.045446919	200.4601829	0
12/9/2015 8:00	NA	NA	93.79516333	25.48591	30.08478667	-18.82761817	NA	30.02794333	0.048719772	238.9517605	0
12/9/2015 8:30	NA	NA	91.08734667	26.21519667	109.59723	66.85709	NA	30.00935	0.092916861	186.0570031	0
12/9/2015 9:00	NA	NA	82.15000333	28.28041	185.3223333	223.59629	NA	29.99970333	0.11094373	185.7569589	0
12/9/2015 9:30	4.174498765	2.692246412	77.76509667	28.76802	371.6348333	352.4228	NA	29.97113667	0.31463307	88.67291885	0
12/9/2015 10:00	3.50804656	1.511986803	77.25876667	28.38419	466.9126667	447.3363333	NA	29.95855667	0.22751917	49.93350675	0
12/9/2015 10:30	NA	NA	69.66938667	NA	568.9576	546.5453	NA	30.02285333	0.061639659	313.6413691	0
12/9/2015 11:00	8.946635848	1.314147923	79.97798	28.55493333	651.4358333	567.5482	NA	30.05238	1.083946578	57.25651182	0
12/9/2015 11:30	5.748695626	1.266208672	80.32050333	28.58905333	707.5988	682.0289	30.17617333	30.08042	0.699812825	27.29490695	0
12/9/2015 12:00	5.886279769	1.105047261	77.17513667	28.85023333	762.4517	735.3014	30.27290667	30.12760667	0.626792109	6.88952342	0
12/9/2015 12:30	NA	NA	76.47267333	28.99385333	174.6716333	142.6207233	30.35499333	30.19922667	0.827362481	341.3279545	0
12/9/2015 13:00	NA	NA	75.18343667	NA	524.7041333	465.7380667	30.42808	30.29261667	0.702485584	328.8241418	0
12/9/2015 13:30	NA	NA	78.17913333	29.06755	727.4342667	637.0476	30.70814667	30.44027	0.908384328	333.9979546	0
12/9/2015 14:00	NA	NA	80.13687667	28.89164667	741.9882	641.8837667	30.76582667	NA	0.983270565	342.225715	0
12/9/2015 14:30	NA	NA	77.83338333	28.8954	753.9806	703.7422333	31.02496	NA	0.826236764	328.9420624	0
12/9/2015 15:00	NA	NA	77.04993667	29.05986	734.0359	670.9000667	31.22688667	NA	0.76147779	322.6469593	0
12/9/2015 15:30	NA	NA	75.57995	NA	738.3985667	660.6655333	31.31722	NA	0.891204581	310.8558256	0
12/9/2015 16:00	NA	NA	75.81495667	NA	467.6699333	386.1610667	31.46355	NA	1.010013642	313.9303868	0
12/9/2015 16:30	NA	NA	75.29516667	NA	560.8788667	466.3271	31.54154333	NA	1.038030514	309.8731127	0
12/9/2015 17:00	NA	NA	75.54948333	NA	351.5949	268.6297	31.32526333	NA	1.208167863	309.6384189	0
12/9/2015 17:30	NA	NA	74.11291667	NA	222.1311	163.5366833	31.25538333	NA	0.783320851	290.6433423	0
12/9/2015 18:00	NA	NA	75.31698667	NA	74.13352333	36.45484667	31.20344667	NA	0.588669542	283.0994238	0
12/9/2015 18:30	NA	NA	77.91136333	29.07002667	35.8053	-1.882379633	31.12305667	NA	0.228503964	276.0633745	0
12/9/2015 19:00	NA	NA	83.11656	28.24983667	16.12544633	-45.59509667	31.06301	NA	0.043789124	211.5149829	0
12/9/2015 19:30	NA	NA	85.46106	27.71865333	1.6484267	-52.95128333	30.87805667	30.55782333	0.045273757	230.7651296	0
12/9/2015 20:00	-5.846181603	-1.456777149	85.44873333	27.55805667	NA	-51.81855667	30.72778667	30.41267	0.002476631	7.456132726	0
12/9/2015 20:30	NA	NA	84.97558	27.62417	NA	-43.23178333	30.55105	30.45041333	0.132896921	161.5514961	0
12/9/2015 21:00	NA	NA	87.36616	27.57064333	0.07811817	-41.74029	30.45769	30.46555333	0.022972715	167.7615721	0
12/9/2015 21:30	NA	NA	88.76026333	27.26547667	0.094006643	-42.95333333	30.46236	30.46129667	0.102192569	222.6351823	0
12/9/2015 22:00	NA	NA	89.13810667	27.12873333	0.10327491	-38.56600333	30.43771333	30.44228667	0.057008767	224.4420021	0
12/9/2015 22:30	NA	NA	89.15675667	27.28589333	0.084076333	-36.18615333	30.42481333	30.43952667	0.081697007	231.1131782	0
12/9/2015 23:00	NA	NA	90.00547333	27.23434	0.083414357	-41.47694333	30.41403	30.43480667	0.101313728	192.8116594	0
12/9/2015 23:30	NA	NA	90.41322	27.22546333	0.0754701	-47.87077333	30.39883667	30.41908667	0.005977668	309.9877576	0
12/10/2015 0:00	NA	NA	90.04584	27.12547333	0.074808077	-43.0911	30.38499333	30.41329	0.065498637	239.071712	0
12/10/2015 0:30	NA	NA	89.94231	27.00588333	0.084076343	-42.03966667	30.36205333	30.39660667	0.048954281	215.4012512	0
12/10/2015 1:00	NA	NA	89.97393333	26.98936333	0.066863853	-45.94021333	30.36340667	30.39287667	0.048065356	192.6953741	0
12/10/2015 1:30	NA	NA	89.81765333	26.86572667	0.08275237	-48.19107667	30.35823333	30.37736333	0.027846952	187.4327112	0
12/10/2015 2:00	NA	NA	89.48137333	26.72262	0.08407638	-46.99409	30.36114333	30.37285667	0.055618814	208.3203318	0
12/10/2015 2:30	NA	NA	89.96222	26.62401	0.082090343	-48.53717	30.33396	30.34608667	0.098715457	185.3335715	0
12/10/2015 3:00	NA	NA	90.19609667	26.50554333	0.082752313	-46.37539	30.31282333	30.32658667	0.067141275	193.4923718	0
12/10/2015 3:30	NA	NA	90.51139333	26.53079333	0.082752317	-48.69586	30.29090333	30.30622333	0.063724556	203.2677366	0
12/10/2015 4:00	NA	NA	90.81377667	26.53745	0.079442223	-48.35171667	30.24653667	30.26593	0.030998075	202.1445315	0
12/10/2015 4:30	NA	NA	90.83347667	26.48775667	0.08341437	-46.05899333	30.20068667	30.19558667	0.035320376	216.1407764	0
12/10/2015 5:00	NA	NA	91.53244333	26.44756333	0.08672448	-48.99426667	30.22202333	30.27720667	0.061297827	208.84787	0
12/10/2015 5:30	NA	NA	91.84775333	26.35363333	0.081428287	-49.52971	30.29035333	30.31824667	0.041671052	192.5441141	0
12/10/2015 6:00	NA	NA	92.28219667	26.28605	0.074808143	-50.66781	30.19022	30.31994667	0.00362707	182.5795404	0
12/10/2015 6:30	NA	NA	92.50042	26.24016	0.076794103	-43.17239333	NA	30.32545333	0.018518108	195.3387342	0
12/10/2015 7:00	NA	NA	92.29647333	26.29346333	0.02581871	-44.62543	NA	30.30769	0.119869363	179.9258725	0
12/10/2015 7:30	NA	NA	92.16345	26.43457667	2.18731028	-29.25831333	NA	30.26762	0.067577921	205.7691337	0
12/10/2015 8:00	5.496814683	1.86489886	89.82776667	27.00372333	19.89697667	-3.280886797	30.05814333	30.25057333	1.047690647	89.3887	0
12/10/2015 8:30	6.652601447	2.328645464	88.94464	27.10985667	110.9556667	82.97431	30.18124667	30.21219	1.540477092	81.09510507	0
12/10/2015 9:00	5.951907384	1.705612565	87.11168667	27.28464667	200.82813	203.9728233	30.18475	30.19615667	1.425462283	87.95365666	0
12/10/2015 9:30	4.458908305	1.50647197	85.12613333	27.51719667	280.3696233	266.9201767	30.21946333	30.19337	1.180888671	89.35246082	0
12/10/2015 10:00	6.633061996	1.910405398	83.97829	27.80664333	418.376	398.0033333	30.26033667	30.24605333	1.024158675	69.74352741	0
12/10/2015 10:30	7.532293448	1.799771302	81.55404333	28.04680667	500.532	472.8109333	30.29885333	30.27964	0.866226951	67.72740538	0
12/10/2015 11:00	4.059788299	1.417733264	81.50139	28.14731	599.4892	538.3804667	30.32618	30.27953333	0.487152226	54.63169804	0
12/10/2015 11:30	3.985955452	2.021755351	79.59414	28.69501667	679.5842	668.3899	30.35697333	30.26235	0.260004253	66.22382753	0
12/10/2015 12:00	NA	NA	79.72089667	28.40995333	746.6387667	729.1130333	30.42950333	30.32215333	0.331613252	348.1032001	0
12/10/2015 12:30	NA	NA	78.91391333	28.47311	795.9888333	729.8593333	30.79187667	30.47824333	0.441261124	355.4504472	0
12/10/2015 13:00	NA	NA	78.49359	28.66244667	829.7904	760.0818667	30.72910333	30.54916667	0.443380531	343.5677072	0
12/10/2015 13:30	NA	NA	76.72298667	28.93041667	843.2967667	748.0929667	31.03072	30.70240333	0.679706688	325.819308	0
12/10/2015 14:00	NA	NA	76.57149667	29.03700333	833.6723	729.2114333	30.85496667	30.67663333	0.756582531	329.8660863	0
12/10/2015 14:30	NA	NA	76.53059	29.17370333	814.0807333	744.4076	30.88664	30.68333	0.670346904	339.9295961	0
12/10/2015 15:00	NA	NA	75.59870667	NA	775.0929667	692.3163667	31.28312333	NA	0.871320759	312.9387008	0
12/10/2015 15:30	NA	NA	76.07381333	NA	716.2619667	630.7681	31.6652	NA	0.715723149	309.0167967	0
12/10/2015 16:00	NA	NA	77.93022667	NA	651.9693333	552.9112667	31.67088333	NA	0.726561108	315.5891232	0
12/10/2015 16:30	NA	NA	76.36911667	NA	569.3295667	454.0894333	31.78641667	NA	0.802712134	309.6209974	0
12/10/2015 17:00	NA	NA	76.66700667	NA	477.7385667	349.2797333	31.98162	NA	0.783182088	306.0241862	0
12/10/2015 17:30	NA	NA	75.7085	NA	367.5964333	246.9662333	31.86498333	NA	0.299158891	257.0174572	0
12/10/2015 18:00	NA	NA	78.17873667	NA	30.50451667	-8.89978	31.71502667	NA	0.213965195	239.1679272	0
12/10/2015 18:30	NA	NA	81.72582	28.95827667	29.07321667	-15.24104	31.63916	NA	0.110721693	241.3509843	0
12/10/2015 19:00	NA	NA	84.18126667	28.25619333	13.483337	-33.83841333	31.73966333	NA	0.121658233	243.1573275	0
12/10/2015 19:30	NA	NA	83.68496333	27.91944667	1.102923453	-47.62836	31.56668333	NA	0.09831642	253.6339799	0
12/10/2015 20:00	NA	NA	84.58069	27.66770667	NA	-41.08118667	31.16193667	30.70958333	0.117230603	230.8784265	0
12/10/2015 20:30	NA	NA	84.75550333	27.69623333	NA	-37.74724	30.73252333	30.54948667	0.05033771	228.4531625	0
12/10/2015 21:00	NA	NA	85.50687333	27.71496	NA	-40.73217667	30.66677667	30.51403333	0.146307121	198.9472786	0
12/10/2015 21:30	NA	NA	87.18474	27.69349	NA	-36.06542	30.56468667	30.49911333	0.026585664	248.6069779	0
12/10/2015 22:00	NA	NA	86.93633	27.85380333	NA	-25.56902	30.46229	30.42885	0.130625643	213.1664478	0
12/10/2015 22:30	6.572671304	0.942071134	81.42230333	NA	NA	-19.34652833	30.34925333	30.36131333	0.905817861	34.82324208	0
12/10/2015 23:00	9.856098686	0.731962471	78.87680667	NA	NA	-24.83495333	30.31694667	30.32931667	1.278661927	17.27835856	0
12/10/2015 23:30	9.542555703	0.859032095	80.81124	NA	NA	-35.87559333	30.29582	30.26669	1.396540389	19.63693639	0
12/11/2015 0:00	9.32199656	1.008547467	81.66433333	NA	NA	-35.42726667	30.26147	30.26463667	1.409326958	7.251757484	0
12/11/2015 0:30	9.347200146	0.904192182	82.60629	NA	NA	-28.38698	30.31064667	30.31284	1.559873968	2.755429891	0
12/11/2015 1:00	6.712361886	3.036146481	84.17089	28.83392333	NA	-37.35879333	30.29758667	30.31061333	0.450522764	62.19306393	0
12/11/2015 1:30	NA	NA	86.72668	28.27201	NA	-45.47924	30.27188667	30.28124333	0.144195562	173.8256206	0
12/11/2015 2:00	NA	NA	87.44185333	27.95995333	NA	-47.22385667	30.26181667	30.28032667	0.129026679	160.9426658	0
12/11/2015 2:30	NA	NA	88.15249	27.80458333	NA	-47.91994667	30.24268667	30.25256333	0.097702783	199.8038272	0
12/11/2015 3:00	NA	NA	89.47097333	27.55782	NA	-36.6408	NA	30.22418	0.099604556	189.7076012	0
12/11/2015 3:30	NA	NA	90.16766667	27.53914333	NA	-34.11295333	NA	30.19849333	0.081218895	182.4417093	0
12/11/2015 4:00	NA	NA	90.23008333	27.37461667	NA	-34.70147	NA	30.18806333	0.062893859	212.394993	0
12/11/2015 4:30	NA	NA	89.42329333	27.42767	NA	-21.91915667	NA	30.13024	0.145879406	172.2544072	0
12/11/2015 5:00	NA	NA	88.24960333	27.62479667	NA	-24.94594333	NA	30.22724	0.178737074	145.6795308	0
12/11/2015 5:30	NA	NA	88.75927667	27.52795667	NA	-35.98705667	30.26098	30.28817	0.101197012	190.0506647	0
12/11/2015 6:00	NA	NA	89.59014333	27.33198	NA	-27.53609	30.23302	30.33091	0.132828405	167.5663724	0
12/11/2015 6:30	NA	NA	87.38534	27.75514667	NA	-29.97339	30.22894333	30.35455667	0.432605106	108.8987179	0
12/11/2015 7:00	NA	NA	86.01347333	27.80719667	NA	-35.01349667	NA	30.3058	0.643473315	106.9513308	0
12/11/2015 7:30	NA	NA	85.88202	27.64578667	2.329643727	-44.43557333	NA	30.27181	0.50833481	94.53902965	0
12/11/2015 8:00	NA	NA	85.09516667	27.42706667	15.15360867	-27.36328667	NA	30.23308333	0.128774428	171.9569849	0
12/11/2015 8:30	NA	NA	82.41856667	27.59615333	49.25491	20.4846173	NA	30.20535	0.489387946	109.0674766	0
12/11/2015 9:00	7.499099655	2.107029612	80.47619667	28.16650667	127.1950267	136.97322	NA	30.09313	0.928018408	85.22504875	0
12/11/2015 9:30	8.315394038	1.886151382	79.09645333	28.32892667	335.0033667	291.0677	NA	30.15746	1.375826601	89.11927211	0
12/11/2015 10:00	12.05387452	1.852553977	78.14023	28.39629667	447.4870333	394.4137667	30.25867333	30.23228333	1.517548769	82.28834443	0
12/11/2015 10:30	7.699239588	1.91225103	77.42932	28.43885667	510.8931667	461.4714667	30.33207667	30.29786	1.243497709	76.86609334	0
12/11/2015 11:00	8.077510122	1.384906713	76.23565333	28.73005667	605.7109333	504.7275667	30.38915333	30.30353667	1.021273704	71.81984664	0
12/11/2015 11:30	7.519217081	1.708415017	78.65288667	28.71206667	681.0909	639.6956667	30.44036667	30.33089	0.72374774	23.26030142	0
12/11/2015 12:00	8.495742627	1.572125371	79.57344333	28.66115	742.4395667	693.7967333	30.60590667	30.43789667	0.701442991	18.22137292	0
12/11/2015 12:30	8.000727643	1.828935671	79.77117667	28.71783	787.5773667	711.8815	30.73155	30.56667	0.576880695	6.799444699	0
12/11/2015 13:00	NA	NA	78.91039333	NA	817.02	732.3656	30.70204667	30.58780333	0.576073888	328.0250211	0
12/11/2015 13:30	NA	NA	78.84093333	NA	829.3004	713.0479	30.78851667	30.69442333	0.904823528	315.4601246	0
12/11/2015 14:00	NA	NA	77.93812	NA	825.7360333	703.1001	30.85489333	30.77998333	1.006587901	307.3639498	0
12/11/2015 14:30	NA	NA	76.94202	NA	802.8190333	692.9099	30.87982333	30.65243	1.230099836	301.5483928	0
12/11/2015 15:00	NA	NA	77.88970667	NA	671.2950667	570.4742667	31.11163	30.69895	1.626500401	308.2729652	0
12/11/2015 15:30	NA	NA	76.25075667	NA	478.5746833	402.15212	31.30691667	30.78750667	1.643044124	297.0576149	0
12/11/2015 16:00	NA	NA	77.46831667	NA	55.07003667	21.60128733	31.52224667	NA	0.255812802	279.2954935	0
12/11/2015 16:30	NA	NA	78.24456333	NA	54.34248	17.78348333	31.35494333	NA	0.384651542	242.1765355	0
12/11/2015 17:00	NA	NA	80.62213333	NA	61.17650667	27.21433333	31.34772333	NA	0.210235134	97.03894307	0
12/11/2015 17:30	NA	NA	81.69519333	28.82708	35.07575	0.989618767	31.32972	NA	0.155773936	118.0563512	0
12/11/2015 18:00	NA	NA	85.75974667	28.28582667	11.750837	-22.37429	31.21681667	NA	0.194058005	161.1549129	0.8
12/11/2015 18:30	NA	NA	88.23545	27.90172	5.045907	-45.37555	31.16873	NA	0.210895604	214.7515986	0
12/11/2015 19:00	NA	NA	90.69319	27.37339667	2.695078533	-47.71305667	31.13958	NA	0.249771441	164.2566616	0.8
12/11/2015 19:30	NA	NA	93.61074	26.6843	0.050975417	-45.31616333	31.17387	NA	0.264970214	237.8876701	0.5
12/11/2015 20:00	NA	NA	93.86764333	26.71997667	NA	-45.32299333	31.06785	NA	0.016181504	141.7251477	0
12/11/2015 20:30	NA	NA	93.06897333	26.65754333	NA	-50.33338667	31.07707333	NA	0.178415237	164.4545143	0
12/11/2015 21:00	NA	NA	93.48536667	26.63502667	NA	-42.04793333	31.06569333	NA	0.063839296	210.0559135	0
12/11/2015 21:30	NA	NA	93.63867	26.67440667	NA	-41.52562667	30.96010333	NA	0.246954522	160.3268875	0
12/11/2015 22:00	NA	NA	93.13466667	26.71052333	NA	-46.38999	30.92892333	NA	0.153224081	157.2594434	0
12/11/2015 22:30	NA	NA	93.20623667	26.60653333	NA	-44.58063667	31.00709333	NA	0.095428356	205.5394043	0
12/11/2015 23:00	NA	NA	92.78877667	26.74183667	NA	-44.25449333	30.82035333	NA	0.057284991	197.3869548	0.5
12/11/2015 23:30	NA	NA	91.77872667	26.70925	NA	-43.88698333	30.70439	30.66325667	0.133604782	194.149632	0
12/12/2015 0:00	NA	NA	92.1458	26.79971	NA	-39.43880333	30.74561333	30.65394667	0.15986396	194.8099437	0.5
12/12/2015 0:30	NA	NA	90.59433333	26.82387	NA	-45.27284667	30.68462667	30.67227	0.31093222	161.8452064	0.5
12/12/2015 1:00	NA	NA	91.25572333	27.00135667	NA	-39.11314333	30.68143667	30.68622333	0.074044891	225.8681403	0
12/12/2015 1:30	NA	NA	89.51005667	26.73023333	NA	-44.76172667	30.65193333	30.66993	0.320956309	168.6586039	0
12/12/2015 2:00	NA	NA	89.05677333	26.41517333	NA	-51.45443667	30.59847	30.62176333	0.141882631	205.8897238	0
12/12/2015 2:30	NA	NA	90.32456	26.48566	NA	-52.89530333	30.57829333	30.60125667	0.098578577	221.1366296	0
12/12/2015 3:00	NA	NA	91.13877667	26.49162667	NA	-48.32736667	30.57799	30.58732333	0.150245887	173.403912	0
12/12/2015 3:30	NA	NA	91.65550667	26.27075	NA	-54.78645	30.56033667	30.57798333	0.102853114	217.0850611	0
12/12/2015 4:00	NA	NA	91.84936333	26.19089	NA	-53.50086	30.52709	30.54414	0.075823164	165.613718	0
12/12/2015 4:30	NA	NA	91.59204	25.99682	NA	-55.49275667	30.51545	30.53136667	0.060453502	182.7166888	0
12/12/2015 5:00	NA	NA	91.74685333	25.84983333	NA	-55.68113333	30.49800667	30.51714	0.08301619	195.6328989	0
12/12/2015 5:30	0.225105615	0.453465129	91.82059333	25.90434333	NA	-55.23476333	30.42361	30.45302667	0.021998629	7.38145775	0
12/12/2015 6:00	NA	NA	92.02433	25.81003333	NA	-55.24013	30.42303	30.45264	0.064343544	244.5031759	0
12/12/2015 6:30	NA	NA	92.67665667	25.74437667	NA	-55.75514	30.41898667	30.51034667	0.052422478	202.7527479	0
12/12/2015 7:00	NA	NA	92.65924667	25.68773667	NA	-54.96557333	30.05434333	30.51381	0.111371798	207.8706084	0
12/12/2015 7:30	NA	NA	93.00219	25.67974667	3.813891747	-49.31698667	NA	30.4587	0.159782776	161.6860291	0
12/12/2015 8:00	NA	NA	92.54432333	25.91313667	24.04187	-27.76878333	NA	30.43128333	0.027262193	205.0299369	0
12/12/2015 8:30	NA	NA	89.52617333	26.54110333	59.15533333	18.9274167	NA	30.39933667	0.033907825	186.2759474	0
12/12/2015 9:00	NA	NA	80.64426333	28.32183	143.7673767	222.5405667	NA	30.32535667	0.109157061	121.3127116	0
12/12/2015 9:30	NA	NA	79.1277	28.46390667	328.4334667	301.7326	30.47422	30.42012333	0.122483638	108.2567935	0
12/12/2015 10:00	6.692747191	2.432927623	81.14164667	28.20480333	432.5663667	393.9119333	30.50052667	30.38899333	0.71099177	62.73475474	0
12/12/2015 10:30	6.024370606	1.728976487	81.9829	27.93226667	532.3452	508.8408667	30.43033667	30.31279	0.814121803	52.67176085	NA
12/12/2015 11:00	7.176513109	1.26774587	81.18745667	27.91779	571.4361667	382.2939	30.4096	30.35796	1.630360442	66.75289594	0
12/12/2015 11:30	10.86394153	1.983405006	80.40431333	28.02704	664.6815333	607.1350333	30.43168333	30.36289	1.343922649	65.86736381	0
12/12/2015 12:00	7.732508109	1.533477329	79.50819	28.24148	723.1192333	664.9245333	30.55133333	30.37713333	0.991221915	58.91428329	0
12/12/2015 12:30	9.289368564	1.57457047	78.07337	28.52257	781.0775	693.9306333	30.64447667	30.45945	0.81644091	57.62450871	0
12/12/2015 13:00	6.952179829	1.538264415	76.51958667	28.73228333	772.9070667	697.6403	30.64902333	30.57142333	0.579801979	48.21473976	0
12/12/2015 13:30	NA	NA	75.71209667	NA	601.5228333	556.8857667	30.6373	30.58449667	0.388090336	329.0845773	0
12/12/2015 14:00	NA	NA	78.71522667	28.88237667	369.6110333	326.7885333	30.63943667	30.59349667	0.632085142	319.0809924	0
12/12/2015 14:30	NA	NA	80.59570667	28.83007333	202.06546	177.7043533	30.81726667	30.70439	0.783166764	311.1326479	0
12/12/2015 15:00	NA	NA	80.17906333	NA	251.3672333	213.6413	30.77209333	30.64825333	1.124582786	309.1479907	0
12/12/2015 15:30	NA	NA	78.61424333	NA	594.3453333	531.7782333	30.97792	NA	0.377949891	300.7374253	0
12/12/2015 16:00	NA	NA	77.23625	NA	575.3010667	513.0411667	31.02857333	NA	0.138349205	218.6218039	0
12/12/2015 16:30	NA	NA	76.83582	NA	485.7920667	408.5249667	31.06226333	NA	0.294676525	205.9543544	0
12/12/2015 17:00	NA	NA	77.13346333	NA	221.95112	173.72744	31.21398	NA	0.341228224	229.697311	0
12/12/2015 17:30	NA	NA	76.92722	NA	202.98759	140.2706	31.30909667	NA	0.578622005	262.7404046	0
12/12/2015 18:00	NA	NA	77.32044667	NA	117.1873033	77.06197667	31.24044333	NA	0.257724676	219.5405496	0
12/12/2015 18:30	NA	NA	77.66307667	NA	121.3957667	75.02720667	31.20229667	NA	0.49126103	283.3213998	NA
12/12/2015 19:00	NA	NA	79.02621667	NA	29.214229	-4.68913644	31.10324667	NA	0.255067274	238.4064883	1
12/12/2015 19:30	NA	NA	81.86390333	28.89179333	0.51703673	-38.05148	31.07077	NA	0.289019544	263.0812745	0.3
12/12/2015 20:00	NA	NA	89.05694667	27.84627333	NA	-47.09778	31.02418667	NA	0.102612562	210.9969456	0.5
12/12/2015 20:30	NA	NA	92.04618667	27.2528	NA	-50.4838	30.88307667	NA	0.292602348	143.3956059	0.3
12/12/2015 21:00	NA	NA	92.54773333	27.14704333	0.074146067	-47.16835333	30.79442333	NA	0.106866464	168.8037866	0
12/12/2015 21:30	NA	NA	93.59942667	26.83464333	0.086724387	-47.28615	30.66918	30.66427333	0.148954728	200.1780126	0
12/12/2015 22:00	NA	NA	92.89460333	26.79575667	0.023832633	-42.67588	30.59380667	30.46000333	0.147326534	176.4449399	3.1
12/12/2015 22:30	NA	NA	90.30135667	27.08803	NA	-55.56723	30.32047667	30.26459667	0.48524312	97.39672675	0.5
12/12/2015 23:00	NA	NA	89.5834	27.17944333	NA	-53.25065	30.23295333	30.24842333	0.278700207	123.7922481	2.3
12/12/2015 23:30	NA	NA	95.15532	26.23637	NA	-35.75680333	30.17562	30.18764	0.158335472	212.4179203	1.5
12/13/15 0:00	NA	NA	96.07409667	25.90723	NA	-49.45962	30.1668	30.18217333	0.136252657	205.7092039	0.3
12/13/15 0:30	NA	NA	96.45823	25.73597333	NA	-50.59722667	30.16998333	30.17284333	0.148501558	212.1860253	0
12/13/15 1:00	NA	NA	96.88091667	25.91298333	NA	-47.27302667	30.15852667	30.16549	0.052807731	181.1824376	0
12/13/15 1:30	NA	NA	96.86911	25.83117333	NA	-39.52398333	30.17545	30.17131333	0.132070827	181.4406987	0
12/13/15 2:00	NA	NA	96.16727667	26.03532	NA	-44.48717667	30.16548667	30.18839333	0.360377766	140.8599256	0
12/13/15 2:30	NA	NA	95.06099	26.00823	NA	-51.85895333	30.14361	30.17912333	0.3853314	150.5411434	0
12/13/15 3:00	NA	NA	96.02775	25.89618667	0.037073037	-41.46818333	30.13616333	30.15799333	0.112675274	193.739893	0
12/13/15 3:30	NA	NA	96.29608667	25.65732	0.037735077	-51.22565667	30.13071667	30.14588333	0.104156512	188.6891295	0
12/13/15 4:00	NA	NA	96.45102667	25.46364	0.043031207	-54.62628667	30.10510667	30.12156667	0.076052501	192.4090409	0
12/13/15 4:30	NA	NA	96.46544333	25.35407667	0.031114877	-53.69361333	30.09155333	30.10841	0.098352312	197.1049903	0
12/13/15 5:00	NA	NA	96.48738	25.37053667	0.036411037	-52.7887	30.07736333	30.08817	0.04255433	203.1399256	0
12/13/15 5:30	NA	NA	96.44918667	25.31185333	0.03310093	-50.95647	30.02269	30.04958	0.030316021	201.020796	0
12/13/15 6:00	NA	NA	96.58469	25.45699333	0.0278048	-42.85745667	29.99949667	30.03317667	0.063267318	207.2237848	0
12/13/15 6:30	NA	NA	96.57808667	25.50031667	0.018536523	-48.09177	29.96382	30.01622	0.012071802	246.374416	0
12/13/15 7:00	NA	NA	96.55346667	25.52058333	0.02846681	-46.27414667	30.01142	30.06461	0.016278883	230.9268048	0
12/13/15 7:30	NA	NA	96.32012	25.42651	2.816227307	-43.64504333	NA	30.07001	0.040955342	187.9369661	0
12/13/15 8:00	NA	NA	96.2533	25.56834667	22.71188667	-23.16968667	NA	30.01433667	0.055214804	191.8843016	0
12/13/15 8:30	NA	NA	95.36906	25.82455667	55.93132333	6.74481244	NA	29.99144333	0.184677221	165.466313	0
12/13/15 9:00	NA	NA	93.76016667	26.74345	134.02246	115.64838	NA	30.0026	0.105975767	174.7736118	0
12/13/15 9:30	NA	NA	85.38137333	27.75536	195.1202	140.8624933	NA	30.03041333	0.217008106	94.45765076	0
12/13/15 10:00	NA	NA	81.85030667	NA	314.6039667	281.9971667	NA	30.07579	0.078688518	177.0166868	0
12/13/15 10:30	4.256605206	1.034207398	81.82611667	28.55274	518.4229667	507.1410667	30.34442	30.12048333	0.241647221	5.893414017	0
12/13/15 11:00	6.112632429	1.416813602	82.75803667	28.34091	465.2987333	408.5464333	30.37593	30.18152	0.741820696	55.77273153	0
12/13/15 11:30	6.34849776	1.541900689	81.80015333	28.39732667	658.9365667	611.9352667	30.35725333	30.23037333	1.133141645	62.50389216	0
12/13/15 12:00	6.415594436	1.057791779	77.70881	28.65765	628.3102333	601.5740667	30.33998667	30.25426	0.697800978	48.78598275	0
12/13/15 12:30	5.145963422	1.122435814	77.25791667	NA	462.0938333	427.9585667	30.33720667	30.24588333	0.38624675	8.158797172	0
12/13/15 13:00	NA	NA	77.46235667	NA	559.0676333	510.4263667	30.48896	30.28151	0.49365657	338.7265573	0
12/13/15 13:30	NA	NA	77.93752333	NA	429.3954333	389.8887333	30.52857	30.45982333	0.571855213	319.4034773	0
12/13/15 14:00	NA	NA	78.01728	NA	599.5666667	532.7344	30.67606667	NA	0.787235549	311.9821032	0
12/13/15 14:30	NA	NA	76.48743	NA	448.2198	379.8838333	30.75475	NA	1.035334072	312.6339824	0
12/13/15 15:00	NA	NA	77.76497333	NA	330.3308667	253.4768667	30.70596333	NA	1.173455147	291.0923436	0
12/13/15 15:30	NA	NA	77.61820333	NA	326.2859667	270.4765667	30.84348	NA	1.279167732	289.785794	0
12/13/15 16:00	NA	NA	77.83719667	NA	472.2988333	387.0439333	30.82070667	NA	1.061035102	314.6887617	0
12/13/15 16:30	NA	NA	75.09777333	NA	488.6175	398.7246333	30.89997333	NA	0.566274888	281.7714675	0
12/13/15 17:00	NA	NA	77.24772333	NA	87.44607	46.418707	30.91815667	NA	0.217654465	244.542625	0
12/13/15 17:30	NA	NA	79.38262667	NA	22.58477	-6.9215035	30.88995333	NA	0.389295417	257.1893218	0
12/13/15 18:00	NA	NA	83.22813667	28.62525667	14.20030667	-16.51056667	30.88083	NA	0.256485462	226.4473456	0
12/13/15 18:30	NA	NA	83.77991	28.47785	13.15233	-17.86282	30.96335667	NA	0.247803014	251.7788279	0
12/13/15 19:00	NA	NA	81.79910667	28.50126333	12.51678667	-26.14584667	30.84614	NA	0.733670724	255.2888585	0.3
12/13/15 19:30	NA	NA	82.25352667	27.56329667	0.594492823	-36.79413333	30.65122333	NA	0.447764228	226.9909985	0.3
12/13/15 20:00	NA	NA	82.64118	27.38634	0.01986052	-58.62371	30.58885667	NA	0.299462938	219.5708733	0.3
12/13/15 20:30	NA	NA	85.05777667	27.01077667	0.069511953	-60.09525333	30.49291667	NA	0.209210568	198.8220242	0.3
12/13/15 21:00	NA	NA	88.62535333	26.88394667	0.033100907	-46.55746	30.46600333	NA	0.205655858	218.8678265	3
12/13/15 21:30	NA	NA	85.12363	27.70717667	0.058257627	-35.67211333	30.43774	30.46204333	0.222404591	133.5679792	0.5
12/13/15 22:00	NA	NA	91.62593	26.86367	NA	-42.11511333	30.41319	30.41267667	0.062646698	190.6481538	0
12/13/15 22:30	NA	NA	94.30181333	26.26265	NA	-41.77143667	30.37692333	30.39534333	0.160963767	191.5519532	2.3
12/13/15 23:00	NA	NA	95.45967333	25.88199333	NA	-46.69666667	30.26676333	30.1606	0.111937536	207.4495718	0
12/13/15 23:30	NA	NA	95.97876333	25.80327667	NA	-48.64865	30.06241667	30.07874667	0.092383735	194.7632013	0
12/14/15 0:00	NA	NA	96.15431667	25.73525667	0.05428551	-51.59511	30.08176333	30.08593	0.071018878	184.3881555	0
12/14/15 0:30	NA	NA	96.06829333	25.60591333	NA	-52.65434667	30.11985667	30.13027	0.131951578	190.3681744	0
12/14/15 1:00	NA	NA	96.22979	25.64997	NA	-53.95065	30.1399	30.15388	0.021080421	280.8586998	0
12/14/15 1:30	NA	NA	96.57957	25.80361667	NA	-57.14878667	30.13465	30.14077333	0.070608675	190.3234185	0
12/14/15 2:00	NA	NA	96.77542	25.91742	NA	-58.27470667	30.11626667	30.12535	0.061200941	209.4785724	0
12/14/15 2:30	NA	NA	96.45549333	25.77128333	NA	-57.43306	30.10342	30.12040667	0.05482072	213.9595313	0
12/14/15 3:00	NA	NA	96.48555667	25.67717667	NA	-58.38568333	30.08125667	30.10134333	0.043051169	212.3500595	0
12/14/15 3:30	NA	NA	96.24826667	25.49815333	NA	-56.28961	30.05040333	30.06791667	0.031735994	238.5624049	0
12/14/15 4:00	NA	NA	96.3627	25.65420667	NA	-55.59157667	30.01494	30.03767667	0.03110616	208.0946915	0
12/14/15 4:30	NA	NA	96.29871667	25.56484667	NA	-55.78287333	29.96996667	29.98862	0.068141543	177.3676867	0
12/14/15 5:00	NA	0.244326922	96.25919333	25.51374333	NA	-56.09051667	29.94691	29.96929667	0.008951368	2.677845927	0
12/14/15 5:30	NA	NA	96.21159667	25.44135667	NA	-57.37317667	29.95900667	29.96646333	0.02000831	201.0560677	NA
12/14/15 6:00	NA	NA	96.31050333	25.40296667	NA	-56.18058	29.96196	29.98031667	0.079417347	220.3388705	0
12/14/15 6:30	NA	NA	96.35352667	25.32064667	NA	-56.19177333	29.88950667	29.91353667	0.043442937	209.5084918	0
12/14/15 7:00	NA	NA	96.45279333	25.21636333	NA	-56.00290333	29.73225667	29.81981333	0.090999088	215.498272	0
12/14/15 7:30	NA	NA	96.61997	25.24571667	1.576265853	-55.00938667	29.77128333	29.88772333	0.030502796	204.2608905	0
12/14/15 8:00	NA	NA	96.49555	25.22329333	12.53003533	-39.8034	NA	29.87575333	0.069198831	206.4976773	0
12/14/15 8:30	NA	NA	96.10670333	25.51883	43.19671333	2.057623	NA	29.86932667	0.083708878	157.9055393	0
12/14/15 9:00	NA	NA	87.16192667	27.38933	131.2710633	131.0691	NA	29.86683	0.099852319	194.1131028	0
12/14/15 9:30	NA	NA	82.58394	28.21680333	304.1116	282.1363667	NA	29.90417667	0.146377698	160.7284493	0
12/14/15 10:00	NA	NA	82.56519667	28.19396333	406.3875667	418.0907	NA	30.00973333	0.155521255	136.2480523	0
12/14/15 10:30	NA	NA	81.06809	27.81873667	497.5257667	484.0583667	NA	30.04959333	0.402040935	354.9399043	0
12/14/15 11:00	7.740141248	1.80437423	82.05346	27.92057667	471.6995667	397.5019333	30.57492	30.15804333	0.523315761	39.80300364	0
12/14/15 11:30	5.959623415	1.498629139	82.13944333	27.90557333	514.4621333	491.4283	30.54982	30.31425	0.541213288	18.08399607	0
12/14/15 12:00	6.728652375	1.942052014	81.93947	27.9712	609.7630667	588.4783333	30.69249333	30.42095333	0.546302168	16.68294977	0
12/14/15 12:30	7.626563853	2.109204085	80.466	28.20438	606.4832	572.4609	30.68691333	NA	0.528665046	8.319192959	0
12/14/15 13:00	NA	NA	79.09321	28.37417333	604.5428667	566.9937667	30.53926667	30.45997	0.570987574	359.1067425	0
12/14/15 13:30	NA	NA	77.32447	NA	507.6857333	470.619	30.44344667	30.41725	0.618885642	331.6049342	0
12/14/15 14:00	NA	NA	78.09415	NA	585.2200333	518.8709	30.58768667	30.5254	0.966973524	315.4823321	0
12/14/15 14:30	NA	NA	78.49694333	NA	804.6879333	708.9720333	30.74117667	NA	1.110288262	313.9184202	0
12/14/15 15:00	NA	NA	79.38161667	NA	446.2861	390.0299333	30.9996	NA	1.192572555	307.1710846	0
12/14/15 15:30	NA	NA	78.68828667	NA	498.5167333	427.0231333	31.07605333	NA	1.159962151	299.9993714	0
12/14/15 16:00	NA	NA	77.59699667	NA	262.1655	223.44698	30.93289667	NA	1.141169189	303.7347448	0
12/14/15 16:30	NA	NA	76.70868667	NA	161.24328	127.9195433	30.88628333	NA	0.792640557	291.8301534	0
12/14/15 17:00	NA	NA	75.64967667	NA	289.3995667	232.4504	30.88665	NA	0.587519692	283.4505821	0
12/14/15 17:30	NA	NA	76.93724667	NA	78.41944667	35.68623	30.92763667	NA	0.312260701	286.7895983	0
12/14/15 18:00	NA	NA	82.40336333	NA	35.51532333	2.369637333	30.92111667	NA	0.084317113	230.036949	0
12/14/15 18:30	NA	NA	84.34252	28.04957333	9.170281333	-21.26491333	30.85930667	NA	0.058826665	230.4417966	0
12/14/15 19:00	NA	NA	85.95213667	27.71189667	4.936675333	-42.29472333	30.86763	NA	0.065091858	229.934518	0
12/14/15 19:30	NA	NA	85.31607	27.47908333	0.76926541	-49.25468333	30.86219333	NA	0.204323039	167.8435727	0
12/14/15 20:00	NA	NA	86.65860667	27.22169333	NA	-42.97525	30.78415	NA	0.098234943	227.7911879	0
12/14/15 20:30	NA	NA	86.39343333	27.16753333	0.06222972	-45.14286667	30.80155	NA	0.036173219	199.7704215	0
12/14/15 21:00	NA	NA	87.01384	27.06537333	NA	-45.04113667	30.80155	NA	0.026212372	216.8462255	0
12/14/15 21:30	0.298152515	0.233573642	88.03402333	26.99613	0.00397207	-49.87825667	30.76914667	NA	0.032981174	7.348794428	0
12/14/15 22:00	NA	NA	89.30158	26.89171667	0.068187947	-51.98066	30.73898667	NA	0.081390955	216.2360413	0
12/14/15 22:30	NA	NA	89.70702333	26.79166667	0.082090253	-50.95792667	30.71966333	NA	0.016713519	209.1631116	0
12/14/15 23:00	NA	NA	90.37203333	26.82947667	0.086062437	-53.45413	30.69783667	NA	0.007357362	106.5626733	0
12/14/15 23:30	NA	NA	91.24489333	26.72705	0.095992673	-55.57891667	30.61578333	30.52215333	0.022528632	213.8546126	0
12/15/15 0:00	0.657154694	0.394096575	91.45078	26.65797	0.07878016	-56.24531	30.45642	30.28559333	0.02575575	22.15939166	0
12/15/15 0:30	NA	NA	91.76179333	26.64264667	0.086062413	-57.63604333	30.37291	30.36270333	0.011239966	245.8232174	0
12/15/15 1:00	NA	NA	92.32282	26.58486333	0.076132143	-58.79214333	30.38453667	30.39511667	0.058935334	194.9404381	0
12/15/15 1:30	NA	NA	92.94717333	26.62687333	0.08473832	-59.57195667	30.36574333	30.37602333	0.032235742	216.0447741	0
12/15/15 2:00	NA	NA	93.20956333	26.58301333	0.08473837	-55.48302	30.35641	30.35129	0.018101116	257.3110817	0
12/15/15 2:30	NA	NA	92.91751333	26.60179333	0.084738397	-49.16999333	30.33266667	30.34643	0.03268244	234.8148729	0
12/15/15 3:00	NA	NA	91.95715333	26.62407	0.086724397	-43.49561	30.30516333	30.31583667	0.04745222	203.5685528	0
12/15/15 3:30	NA	NA	91.71401667	26.61837	0.091358537	-56.61332333	30.275	30.28829667	0.024925104	257.9072434	0
12/15/15 4:00	NA	NA	92.57233667	26.40345667	0.084738407	-62.60167	30.25684667	30.26899333	0.031555597	261.9215712	0
12/15/15 4:30	NA	NA	93.2431	26.19406667	0.0794422	-62.77690333	30.22952333	30.24269333	0.022632697	232.8855939	0
12/15/15 5:00	NA	NA	93.86479333	26.09754667	0.07878019	-63.70567667	30.21098667	30.22452667	0.013621402	213.9259994	0
12/15/15 5:30	NA	NA	94.0571	26.04825667	0.06884998	-59.55735667	30.19680667	30.20701333	0.032870779	183.5897928	0
12/15/15 6:00	NA	NA	93.02059667	26.17178333	0.086724383	-59.09637333	30.17546667	30.18303333	0.26548603	98.9822131	0
12/15/15 6:30	5.280058573	3.163863643	90.08925	26.75990667	0.081428277	-56.96282	30.15437	30.16395333	0.751912736	89.51687728	0
12/15/15 7:00	NA	NA	91.20260333	26.41128	NA	-60.72415667	30.12208667	30.13642333	0.224949493	115.4730616	0
12/15/15 7:30	NA	NA	91.00914333	26.28161667	1.92647486	-59.87960667	30.01762333	30.07154667	0.108897571	125.6930004	0
12/15/15 8:00	NA	NA	88.72861333	26.07573333	14.92588567	-45.22757333	29.92172	30.03629	0.119126697	176.0484851	0
12/15/15 8:30	NA	NA	82.01245	26.72708	40.92668	-13.88731	29.88910333	30.05192	0.280924259	133.1480779	0
12/15/15 9:00	NA	NA	75.83501	27.74283333	129.11557	142.9430333	NA	30.03289333	0.554317964	109.9509737	0
12/15/15 9:30	9.884329765	3.361912479	73.24850667	28.04530333	315.3017	245.8076	NA	30.03525333	1.264045997	81.39892952	0
12/15/15 10:00	13.33281324	1.673714297	72.31055333	28.1431	422.5567333	347.4839333	NA	30.06803667	1.530821561	69.90093346	0
12/15/15 10:30	10.69616635	1.632535986	74.15465667	27.94478333	491.4629	421.3740333	NA	30.16634	1.594126209	63.62347842	0
12/15/15 11:00	14.11406951	2.508945042	75.77340667	27.78014333	621.6879	462.9511667	NA	30.26194667	1.252758421	59.94160069	0
12/15/15 11:30	9.006951375	1.889729852	77.89262667	27.80018	684.3169333	621.0680667	30.34772667	30.28793333	1.045207941	65.79921423	0
12/15/15 12:00	7.117479793	1.502941067	77.78755667	28.00511667	728.6476667	670.5900333	30.4986	30.39448	0.655056818	45.13642496	0
12/15/15 12:30	NA	NA	74.83208333	28.26638333	798.7184	701.6334	30.64982333	30.49118333	0.573023062	350.0563923	0
12/15/15 13:00	NA	NA	74.04366333	28.47057	827.3944333	716.5331667	30.77413333	30.56235333	0.678183424	323.2531325	NA
12/15/15 13:30	NA	NA	74.26943667	28.51865333	842.0197667	708.2765333	30.69293333	30.59120667	0.888996053	322.2918525	0
12/15/15 14:00	NA	NA	74.11629667	28.61624	820.3222	688.0766333	30.71902667	30.67273667	0.817001217	330.274015	0
12/15/15 14:30	NA	NA	73.11959667	NA	809.7152333	705.5772333	30.73837333	30.71148333	0.756640998	337.7553612	0
12/15/15 15:00	NA	NA	72.64747667	NA	782.1567	684.9173333	30.94707667	NA	0.815459608	336.1575131	0
12/15/15 15:30	NA	NA	72.12789	NA	717.6893667	607.707	31.28276667	NA	0.856101492	344.1390361	0
12/15/15 16:00	NA	NA	70.30780333	NA	633.1264	517.4203333	31.43974	NA	0.837810499	355.5263816	0
12/15/15 16:30	NA	NA	73.67276667	NA	551.8404333	420.3547333	31.32859333	NA	1.123004227	321.6119971	0
12/15/15 17:00	NA	NA	76.22721667	NA	454.6049667	318.652	31.24779	NA	1.128401094	304.5053766	0
12/15/15 17:30	NA	NA	75.64967	NA	339.1192	211.4765333	31.16474333	NA	0.723528896	288.5154907	0
12/15/15 18:00	NA	NA	77.05549667	NA	50.23663	-0.808055133	31.16063333	NA	0.339455128	258.0144048	0
12/15/15 18:30	NA	NA	80.10776667	NA	31.95894667	-23.00027667	31.18292667	NA	0.139746144	216.9594008	0
12/15/15 19:00	NA	NA	82.04452	28.15928333	14.88284033	-43.73267	31.18158	NA	0.096121592	228.5765484	0
12/15/15 19:30	NA	NA	84.65238667	27.65070667	1.366407333	-56.87423333	31.10557333	NA	0.04214578	230.769425	0
12/15/15 20:00	NA	NA	85.70689667	27.41196667	0.002648117	-55.81062333	31.01820667	NA	0.148901271	231.3634877	0
12/15/15 20:30	NA	NA	86.86185667	27.33941	NA	-42.59020333	31.04033	NA	0.140859426	219.2562639	0
12/15/15 21:00	NA	NA	86.50868667	27.47882333	NA	-35.50124	31.06109333	NA	0.095924908	216.7790756	0
12/15/15 21:30	NA	NA	86.07469667	27.69055333	NA	-26.25197	31.06267667	NA	0.13255694	213.0799413	0
12/15/15 22:00	NA	NA	83.52206667	28.04605333	NA	-69.58500333	31.04394333	NA	0.710233756	290.637039	0
12/15/15 22:30	NA	NA	90.08270667	25.89344	NA	-59.99303	30.83417333	NA	0.342168301	194.4914659	0
12/15/15 23:00	NA	NA	93.73521333	24.81146667	NA	-51.66035333	30.26519667	NA	0.368051636	124.4258901	0
12/15/15 23:30	NA	NA	96.51084333	24.14308667	NA	-46.10475	30.63679667	30.76770667	0.105105196	173.4574493	0
12/16/15 0:00	NA	NA	97.73684333	24.56247	NA	-51.68712	30.68122333	NA	0.15072429	198.16518	0
12/16/15 0:30	NA	NA	98.02745333	24.97747333	NA	-51.25242333	30.54996333	30.69824	0.113555018	201.8120645	0
12/16/15 1:00	NA	NA	98.17926333	25.2848	NA	-53.82943667	30.55879667	30.65179333	0.069915608	172.1261286	0
12/16/15 1:30	NA	NA	98.19485	25.40966667	NA	-54.53819333	30.61836333	30.64373	0.063511142	191.9582615	0
12/16/15 2:00	NA	NA	98.25446333	25.60467333	NA	-56.36312	30.62895333	30.64482333	0.04470987	184.7824749	0
12/16/15 2:30	NA	NA	98.31995	25.77266333	NA	-54.59270333	30.60450333	30.64416	0.026295308	202.1162212	0
12/16/15 3:00	NA	NA	98.35867	26.01090333	NA	-57.94758667	30.62112667	30.65028	0.053108903	195.9634931	0
12/16/15 3:30	NA	NA	98.32493	25.98328333	NA	-61.7503	30.51209	30.57434667	0.045288046	208.2799588	0
12/16/15 4:00	NA	NA	98.24588667	25.95178667	NA	-60.51582333	30.46733667	30.51969667	0.07375431	218.1882613	0
12/16/15 4:30	3.787737716	4.948480957	91.49392667	26.44143667	NA	-90.23223	30.46565	30.49418667	0.857118989	83.82973011	0
12/16/15 5:00	NA	NA	91.14561667	26.54043667	NA	-90.68241667	30.48764	30.51222	0.329472768	97.86063366	0
12/16/15 5:30	NA	NA	95.25831333	25.68321333	NA	-67.15841	30.46426667	30.44790667	0.177165648	219.5690088	0
12/16/15 6:00	NA	NA	96.26860667	25.27187667	NA	-65.93902667	30.41670333	30.42151333	0.162738839	227.0621538	0
12/16/15 6:30	NA	NA	96.66058	25.24755667	NA	-67.23581667	30.30436	30.28435667	0.060574234	206.9989011	NA
12/16/15 7:00	NA	NA	96.69341333	24.90377	NA	-66.50271333	30.19182333	30.19247667	0.099766435	221.5874822	0
12/16/15 7:30	NA	NA	96.56506	24.59111	1.266441767	-66.53921667	30.22635667	30.24520667	0.009140945	279.5212672	0
12/16/15 8:00	NA	NA	95.95081667	24.43646667	20.033352	-54.09376	30.26324667	30.31363333	0.096848557	194.131303	0
12/16/15 8:30	NA	NA	94.33511667	24.92934333	47.68388	-31.1927638	30.18857667	30.24160333	0.092000392	180.182344	0
12/16/15 9:00	NA	NA	89.15265	25.88560333	123.81996	97.14731	30.16798	30.21471	0.121706987	187.5153398	0
12/16/15 9:30	NA	NA	81.18016	27.22988	249.8995667	227.5095333	NA	30.21030333	0.111287432	183.5188566	0
12/16/15 10:00	NA	NA	73.05868333	27.933	397.4198	373.3971	NA	30.23673333	0.306303616	106.7762416	0
12/16/15 10:30	NA	3.542121785	69.26486333	28.27467	487.7648667	425.7203667	NA	30.29149333	1.469945671	76.90105189	0
12/16/15 11:00	18.71924784	1.14605971	68.92288	28.23618333	461.1080333	360.2059333	NA	30.31343	1.389597318	64.77847224	0
12/16/15 11:30	15.36995229	2.290192944	72.00121	28.00820667	698.1519333	594.4598	30.29420667	30.44101333	1.505122752	56.04453073	0
12/16/15 12:00	19.72868706	2.290217016	75.1474	27.91527333	736.3609333	622.5504	30.56891667	30.56278	1.505904148	60.35328774	0
12/16/15 12:30	16.69462379	2.015430214	75.25055333	28.26207667	755.5364	615.4614333	30.60721667	30.57965667	1.434580697	57.87148751	0
12/16/15 13:00	18.92253588	1.421538085	72.91225667	NA	585.9622667	466.5621333	30.64138667	30.62281333	1.329720587	47.11501477	0
12/16/15 13:30	16.32472297	1.132825555	70.16734	NA	668.1947667	569.2072	30.73162667	NA	1.223813498	33.50026646	0
12/16/15 14:00	14.86028763	1.178788177	68.66625333	NA	625.9070333	525.5124667	30.8065	NA	0.759916523	24.79316965	0
12/16/15 14:30	NA	NA	73.6544	NA	388.423	312.6359667	30.73653667	NA	0.854766285	343.471878	0
12/16/15 15:00	NA	NA	71.97617667	NA	425.1128	346.5041667	30.82112667	NA	0.801523052	331.6530186	0
12/16/15 15:30	NA	NA	72.39872333	NA	309.1581667	245.7823333	30.79892	NA	0.633407957	328.1389824	0
12/16/15 16:00	NA	NA	72.1594	NA	339.3972	277.6444333	30.88495	NA	0.437570001	312.1163892	0
12/16/15 16:30	NA	NA	72.50077667	NA	432.5690333	353.8491333	30.88023667	NA	0.196381824	274.0049403	0
12/16/15 17:00	NA	NA	73.53992667	NA	422.3945333	327.2067	30.84808333	NA	0.221497783	243.3578901	0
12/16/15 17:30	NA	NA	75.56215667	NA	283.4102667	190.1080667	30.84365	NA	0.207030971	225.0966719	0
12/16/15 18:00	NA	NA	78.75928	NA	106.71878	51.45396	30.83343333	NA	0.096286891	242.5194423	0
12/16/15 18:30	NA	NA	81.04320667	28.43831	57.29442	3.136801223	30.80370333	NA	0.133535812	228.6246528	0
12/16/15 19:00	NA	NA	79.90894	27.92997667	20.748996	-27.67044	30.78809	NA	0.047374498	221.2278947	0
12/16/15 19:30	NA	NA	83.38353	27.17876667	1.347208413	-44.51590667	30.76015667	NA	0.149143331	233.9232819	0
12/16/15 20:00	NA	NA	84.27101667	26.88440667	NA	-45.22853667	30.73961667	NA	0.140983532	228.5178942	0
12/16/15 20:30	NA	NA	83.8262	26.60346667	NA	-48.14629667	30.70147	NA	0.124653931	224.8994456	0
12/16/15 21:00	NA	NA	82.06833667	26.52392333	NA	-37.46929667	30.65729	NA	0.132923802	223.9223008	0
12/16/15 21:30	NA	NA	81.96601	26.8493	NA	-40.7054	30.6279	NA	0.138906445	205.9736963	0
12/16/15 22:00	NA	NA	83.04143333	26.68612	NA	-47.83085333	30.63159333	30.65160667	0.190580107	216.0093057	12.4
12/16/15 22:30	NA	NA	84.60649667	26.69809333	NA	-31.47704333	30.56797333	30.62935	0.118742039	220.5344844	0
12/16/15 23:00	NA	NA	78.28944	27.78739	NA	-40.566666	30.59068667	30.61289	0.650378709	67.39838591	8.9
12/16/15 23:30	NA	NA	82.04902333	27.02700667	NA	-40.58858	30.55948	30.58225667	0.198387451	184.7978137	21.8
12/17/15 0:00	NA	NA	85.41899	26.82674667	NA	-43.90645667	30.53233	30.53223333	0.118598239	203.1057917	0
12/17/15 0:30	NA	NA	85.33207	26.71720333	NA	-54.54159333	30.46082333	30.46879667	0.118887034	212.3921211	0.3
12/17/15 1:00	NA	NA	84.73459	26.35511667	NA	-60.29190667	30.43629333	30.45131	0.066107666	207.4316478	0
12/17/15 1:30	NA	NA	84.08342667	26.10797333	NA	-62.66836333	30.30373667	30.24927	0.016848891	184.2203571	0
12/17/15 2:00	NA	NA	81.64790333	25.96204667	NA	-61.36185333	NA	30.22105	0.165479219	186.0931099	0
12/17/15 2:30	NA	NA	82.38955333	26.07932333	NA	-60.09476333	NA	30.21473	0.074410537	197.2612448	NA
12/17/15 3:00	NA	NA	84.01148	26.02174333	NA	-61.66071667	NA	30.21678	0.08085432	213.7679008	0
12/17/15 3:30	NA	NA	84.59809	26.35156	NA	-59.21855333	NA	30.20575	0.220530166	183.47925	0
12/17/15 4:00	NA	NA	84.45336333	26.45529667	NA	-60.33571333	NA	30.18015333	0.168151214	187.541162	0
12/17/15 4:30	NA	NA	85.14403	26.20419333	NA	-62.60313333	NA	30.15528667	0.114577237	187.7652574	0
12/17/15 5:00	NA	NA	84.16993667	26.10635667	NA	-62.92536667	NA	30.10713333	0.110385079	185.2464363	0
12/17/15 5:30	NA	NA	83.49178333	25.90323	NA	-64.50985333	NA	30.07396667	0.163114853	174.4288946	0
12/17/15 6:00	NA	NA	83.00022	25.93030333	NA	-63.73392333	NA	30.05586667	0.211988081	176.8520112	0
12/17/15 6:30	NA	NA	85.11399667	25.71341333	NA	-63.58155667	NA	30.02538667	0.103660007	178.6173983	0
12/17/15 7:00	NA	NA	84.96803667	25.55468667	NA	-62.46879	NA	29.85094667	0.142701263	177.0631655	0
12/17/15 7:30	NA	NA	86.19870667	25.40832333	2.177380157	-57.07527333	NA	29.91497	0.051473151	185.7142964	0
12/17/15 8:00	NA	NA	86.09325	25.58105333	25.64793333	-25.258934	NA	29.91910333	0.039723056	190.7973359	0
12/17/15 8:30	NA	NA	84.16779667	26.44033667	83.24755667	43.109593	NA	29.85647	0.041121006	204.4272522	0
12/17/15 9:00	NA	NA	75.35657667	28.46896333	158.3979067	198.3131667	NA	29.93401667	0.067851451	187.445346	0
12/17/15 9:30	NA	NA	70.85526333	NA	305.7368667	294.315	NA	29.99154	0.128176343	105.9713266	0
12/17/15 10:00	14.18598449	1.682246344	70.84199	28.14628	407.4712667	378.7731	NA	30.01898667	1.139473317	76.09371089	0
12/17/15 10:30	19.89614515	1.507299128	73.53915	27.93068667	494.4665333	441.4132333	NA	30.07067333	1.770583156	78.09914859	0
12/17/15 11:00	19.74418111	1.96216122	71.37550667	28.04247333	589.7111333	459.6654333	NA	30.15265667	1.597472218	74.78372785	0
12/17/15 11:30	14.09476077	1.878543059	74.53635667	27.91554667	664.6166	611.8485333	NA	30.25238	1.365323239	69.21724583	0
12/17/15 12:00	15.77768162	0.856682191	74.52413	28.17614667	725.6753667	651.0819667	30.32855333	30.34745667	1.121007916	64.39224995	0
12/17/15 12:30	14.77823076	1.011747471	67.76146333	NA	758.6286	651.8598	30.41796	30.38647667	1.136059626	73.07883027	0
12/17/15 13:00	13.81563748	0.738031607	70.91103	NA	794.0175	696.0641667	30.58868667	30.45934333	0.742026158	42.78167017	0
12/17/15 13:30	NA	NA	74.73800333	28.78458	818.3434333	705.8688667	30.74185667	NA	0.901653317	349.449293	0
12/17/15 14:00	NA	NA	73.66278	NA	753.0372333	642.1353667	30.73398333	NA	0.843733773	329.857912	0
12/17/15 14:30	NA	NA	72.89541333	NA	782.1442333	691.835	30.69736	30.45083667	0.839961839	304.3437571	0
12/17/15 15:00	NA	NA	73.20813667	NA	649.8906333	567.3588667	30.70496	30.41584667	1.024240056	306.7209668	0
12/17/15 15:30	NA	NA	73.17020667	NA	378.2021333	317.4818567	30.76231	30.46108	0.810619995	290.3112847	0
12/17/15 16:00	NA	NA	71.07929667	NA	548.8898	460.8951667	30.73701	NA	0.943289187	306.0354255	0
12/17/15 16:30	NA	NA	70.37201667	NA	532.5623667	424.4500333	30.93874667	NA	1.138604749	311.8108377	0
12/17/15 17:00	NA	NA	69.61137333	NA	419.6941667	323.3689667	31.0372	NA	1.046207762	292.396821	0
12/17/15 17:30	NA	NA	68.92655	NA	377.0059	283.3568	30.90581333	NA	0.273037008	248.6498651	0
12/17/15 18:00	NA	NA	69.15973333	NA	147.27342	102.2049833	30.79447	NA	0.400070569	228.351798	0
12/17/15 18:30	NA	NA	73.27404667	NA	30.05698333	-6.282370333	30.78010667	NA	0.621233098	227.1693272	0
12/17/15 19:00	NA	NA	75.16405333	NA	6.932661667	-25.34071333	30.73304667	NA	0.376664793	226.885075	3
12/17/15 19:30	NA	NA	85.91567	26.62866667	NA	-59.64545333	30.68763667	NA	2.584876881	82.13765831	0.3
12/17/15 20:00	NA	NA	88.57530333	25.67201333	NA	-77.55062	30.63323333	NA	1.095497992	102.2315316	5.6
12/17/15 20:30	NA	NA	89.59952	25.16296667	NA	-68.76964	30.56570333	NA	0.543320527	228.822901	2.5
12/17/15 21:00	NA	NA	82.43031	25.92787667	NA	-82.37659333	30.58377	NA	0.25487962	209.2626193	0.8
12/17/15 21:30	NA	NA	88.93303333	25.16495333	NA	-49.41678667	30.45737333	NA	0.165622335	199.314785	0.5
12/17/15 22:00	NA	NA	88.27543	25.33136667	NA	-45.18863333	30.41294667	30.46148667	0.136528652	180.7141546	0
12/17/15 22:30	NA	NA	86.98845333	25.84117333	NA	-35.41752333	30.45331	30.47388667	0.12171693	163.1694412	0
12/17/15 23:00	NA	NA	90.39245667	25.11251	NA	-32.19407333	30.47254667	NA	0.140328291	175.6797055	0
12/17/15 23:30	NA	NA	90.21380667	25.42736	NA	-36.13845	30.42604	30.42912333	0.047348658	184.3689375	0
12/18/15 0:00	NA	NA	87.23993333	25.78211	NA	-38.06414333	30.40541667	30.39195333	0.118808892	149.6245629	0
12/18/15 0:30	13.59317208	3.189618151	81.54226333	26.75698333	NA	-32.46084333	30.34953333	30.34334333	0.623226122	84.24736227	0
12/18/15 1:00	11.3683928	3.322531976	81.27352333	27.04166667	NA	-25.06811667	30.27030667	NA	1.545550424	77.2653635	0
12/18/15 1:30	13.50136258	2.76143033	85.06030333	26.52597333	NA	-36.39399667	30.17807	29.96962333	1.486161686	87.87855978	0
12/18/15 2:00	11.33286782	3.041066015	86.16512333	26.52901667	NA	-28.85429	29.96993	29.93194	1.603867823	89.96051664	0
12/18/15 2:30	NA	NA	87.21617	26.28558333	NA	-29.37952333	29.86097	29.85661333	0.228909559	101.2574943	0
12/18/15 3:00	NA	NA	81.57153333	26.78355667	NA	-26.44229667	29.81223	29.80339667	1.505927369	90.6773224	0
12/18/15 3:30	NA	NA	80.16985	26.45853667	NA	-29.88674667	29.80203	29.8204	0.682246525	105.5541018	0
12/18/15 4:00	NA	NA	79.06595333	26.61213333	NA	-29.95586667	NA	29.78907	1.159487175	98.81087435	0
12/18/15 4:30	NA	NA	79.06411667	26.67977333	NA	-32.45255667	NA	29.70527	1.809494483	90.51741859	0
12/18/15 5:00	NA	NA	79.50048667	26.47318	NA	-34.16601667	NA	29.69211	1.94601293	93.32833933	0
12/18/15 5:30	NA	NA	78.29182333	26.44846667	NA	-33.44071	NA	29.69946333	0.881507204	101.0093462	0
12/18/15 6:00	NA	NA	78.32668667	26.48185667	NA	-29.56108333	NA	29.6769	0.359428607	116.3168219	0
12/18/15 6:30	NA	NA	80.09586	26.33218333	NA	-28.65762667	NA	29.64446333	0.120744625	203.7898539	0
12/18/15 7:00	NA	NA	78.28178667	26.33105	NA	-29.53384333	NA	29.60345333	0.12190599	180.4708478	0.3
12/18/15 7:30	NA	NA	74.47871333	26.76063667	0.682541223	-34.16748333	NA	29.55697667	0.812480665	95.81039111	0
12/18/15 8:00	NA	NA	74.40752	26.93173333	16.37504633	-16.58259973	NA	29.53368667	1.04275154	90.49844731	0.6
12/18/15 8:30	NA	NA	79.94023333	26.38204333	52.95952667	21.39731867	NA	29.50769667	0.156357673	152.4542724	0.3
12/18/15 9:00	NA	NA	74.88849667	26.93412	115.1767733	68.94098667	NA	29.45426	0.158258484	132.0263311	0
12/18/15 9:30	17.2715685	1.930119854	72.77740333	27.19626	186.9277333	131.9477367	NA	29.53071	1.340022387	86.53512181	0
12/18/15 10:00	NA	NA	72.73316333	27.20832667	213.1502333	169.4247	NA	29.55215667	1.071743731	91.6971528	0
12/18/15 10:30	16.23172831	1.989856576	72.86499	27.26762	262.1997667	220.6825333	NA	29.60336333	1.027231933	69.54952974	0
12/18/15 11:00	17.58543201	2.321374065	73.90178	27.34278333	326.0636	275.9845	NA	29.67505333	1.431653354	66.7675495	0
12/18/15 11:30	19.76637907	2.509634745	74.01822333	27.56240333	523.741	459.5972667	NA	29.74110667	1.853955537	67.96876691	0
12/18/15 12:00	18.7681723	2.07874354	74.51624333	27.48875667	431.0576667	363.6181667	NA	29.81699	1.823685013	65.44517644	0
12/18/15 12:30	13.86001625	2.165477679	75.41321	27.754	738.9758667	658.2204	29.86958333	29.90358333	1.440674249	65.4072935	0
12/18/15 13:00	17.82294252	1.079302015	70.59823667	28.55325333	757.0676333	674.3738333	30.07529	NA	1.471273364	68.11108022	0
12/18/15 13:30	19.25510651	1.069682742	67.80272	NA	797.0430333	693.7630667	30.25987	NA	1.549680172	58.90876407	0
12/18/15 14:00	22.72165698	0.627381893	66.79101667	NA	776.7387	665.9783	30.38111667	NA	1.798280591	79.34608363	0
12/18/15 14:30	18.30475845	0.46145435	66.64631333	NA	565.4164667	500.7456333	30.47976333	NA	1.487846379	76.91296421	0
12/18/15 15:00	10.58797885	0.433917909	66.86482333	NA	364.8406	318.7488667	30.36250333	NA	1.149931478	59.55413146	0
12/18/15 15:30	NA	NA	70.32696	NA	607.6929	517.101	30.13068333	NA	1.18785765	351.3825511	0
12/18/15 16:00	NA	NA	71.60701	NA	625.5800333	520.3732	29.99338333	29.89861333	1.185591715	329.4192345	0
12/18/15 16:30	NA	NA	71.7616	NA	534.3565667	423.7729	30.20048	29.85818	1.022982626	311.0253851	0
12/18/15 17:00	NA	NA	70.65802667	NA	433.3602667	337.4207667	30.21298	29.84740667	0.50814848	291.0896331	6.1
12/18/15 17:30	NA	NA	68.97928333	NA	200.98699	148.4981633	30.09768	29.83612667	0.374545682	265.0738051	0
12/18/15 18:00	NA	NA	78.66843	28.34253667	20.29948733	-20.71926047	30.08809	29.88604667	2.510575262	67.50211031	12.2
12/18/15 18:30	NA	NA	85.86261667	26.57715333	11.91369267	-62.54713333	30.21978	29.97174	1.268509279	90.4187489	9.4
12/18/15 19:00	NA	NA	86.48385333	26.57217667	6.749944333	-40.08524	30.07417667	29.89932667	0.122103115	176.7312843	0
12/18/15 19:30	NA	NA	86.34984667	26.60644667	0.522994907	-35.78699	30.02069333	29.96014333	0.096847315	222.1222195	0
12/18/15 20:00	NA	NA	85.23129667	26.64130333	NA	-31.96773333	30.02695333	NA	0.097153208	194.8497284	0
12/18/15 20:30	NA	NA	84.96090667	26.76270333	NA	-44.84885667	29.95956667	29.96283333	0.170465593	183.5223038	0
12/18/15 21:00	7.321372589	1.851629535	82.31732667	27.38905333	NA	-47.62154667	29.96464333	29.9628	0.959525217	78.44526024	0
12/18/15 21:30	20.34472642	3.340580858	77.77313667	28.13207333	NA	-42.14528667	29.88209333	29.89295	2.783115064	76.37537434	0
12/18/15 22:00	13.4502318	3.945042547	82.32552333	27.63006	NA	-39.71675333	29.82779667	29.83659	2.035999428	86.14400624	0
12/18/15 22:30	7.428352652	2.96329115	82.04065667	27.51009333	NA	-40.94197333	30.07631	NA	1.489456898	89.95501103	0
12/18/15 23:00	18.8651472	2.514578393	77.06013667	27.85599	NA	-40.68787	30.05892	NA	2.084526804	85.7033729	0
12/18/15 23:30	NA	NA	75.62792	27.63187	NA	-41.40782	30.00134	NA	1.367712805	94.15865152	0
12/19/15 0:00	NA	NA	75.58972	27.48636667	NA	-37.57834333	29.9812	NA	0.92215069	101.6285134	0
12/19/15 0:30	NA	3.089733887	75.34827333	27.54177667	NA	-33.87784333	29.98169333	NA	1.300543497	83.3450007	0
12/19/15 1:00	18.54627008	2.030111431	74.09226333	27.64412667	NA	-27.98002	29.95503	29.97299667	1.798390927	72.91056237	0
12/19/15 1:30	NA	NA	75.70892333	27.25881667	0.067525927	-30.22213333	NA	29.90885	0.647506642	101.0861683	0
12/19/15 2:00	NA	NA	76.69080667	27.06455667	NA	-33.26693333	NA	29.93697333	0.637874174	107.8379787	0
12/19/15 2:30	NA	NA	75.3503	27.23836	NA	-27.42364333	NA	29.82274667	1.096622055	98.39754829	0
12/19/15 3:00	NA	NA	76.32077667	27.07438	NA	-26.69201	NA	29.68157333	0.44819487	109.2076014	0
12/19/15 3:30	NA	NA	74.22747667	27.2226	NA	-25.76713333	NA	29.66088	1.120645271	101.2619366	0
12/19/15 4:00	NA	NA	75.86704	26.934	NA	-28.27453333	NA	29.61063	0.256388796	125.6090359	0
12/19/15 4:30	NA	NA	74.48696	26.94518	NA	-27.50590667	NA	29.60118	0.513917851	116.132455	0
12/19/15 5:00	NA	NA	74.57355333	26.94329	NA	-27.11503333	NA	29.56260667	0.836267566	100.3598085	0
12/19/15 5:30	NA	NA	74.72411	26.83882	NA	-28.23315333	NA	29.52007667	0.633423922	108.7684124	0
12/19/15 6:00	NA	NA	75.46233667	26.77836333	NA	-28.83822333	NA	29.50969	0.475504374	118.2627186	0
12/19/15 6:30	NA	NA	75.95596333	26.81258333	NA	-30.42123	NA	29.53298667	0.156157692	149.3690585	0
12/19/15 7:00	NA	NA	76.15256	26.76112333	NA	-41.23355333	NA	29.49346667	0.162950118	154.6756231	0
12/19/15 7:30	NA	NA	76.39687333	26.45945	2.23166581	-46.34521667	NA	29.43568	0.158494855	148.7988746	0
12/19/15 8:00	NA	NA	75.51828	26.73451333	23.39044533	-18.64458933	NA	29.39680667	0.289158176	137.0475123	0
12/19/15 8:30	NA	NA	76.94999667	26.63090667	46.44989667	4.030525933	NA	29.38780333	0.198531652	153.6124982	0
12/19/15 9:00	NA	NA	72.78972	27.51622667	153.9154	178.3421	NA	29.33660333	0.633782608	96.78314378	0
12/19/15 9:30	16.70350677	1.561256638	69.18990333	27.8054	377.7710667	327.3118	NA	29.44697	1.573942838	72.33585484	0
12/19/15 10:00	15.00052953	1.373514139	68.68556667	27.86483333	466.2141	406.0035	NA	29.43161333	1.21613853	68.65299356	0
12/19/15 10:30	15.4117496	1.496598718	68.40968	27.89203667	522.6208667	464.1157333	NA	29.48254333	1.09972665	63.32467556	0
12/19/15 11:00	14.26438139	1.750122498	68.26703	27.92616667	581.4405333	453.2722333	NA	29.63338333	0.86655005	58.69017868	0
12/19/15 11:30	10.39784382	1.795295403	69.08165667	27.96389	642.0015	609.7081667	30.04422	29.79131667	0.489051703	55.84384468	0
12/19/15 12:00	NA	NA	67.09166333	28.67798667	709.3419	680.8323667	30.37764	29.86711	0.214202282	284.9721153	0
12/19/15 12:30	NA	NA	65.37042	29.18270667	757.6534667	696.4209333	30.55609333	29.91537333	0.182988335	285.0277031	0
12/19/15 13:00	NA	NA	65.80938	29.10277333	799.1362667	724.1463333	30.38149	29.95323667	0.273346277	317.9097327	0
12/19/15 13:30	NA	NA	66.20703333	29.1009	810.6911333	733.5622667	30.40576	30.05849667	0.252594997	349.6170259	0
12/19/15 14:00	8.291643595	1.519743005	65.77663667	29.18796	897.799	796.3492667	31.10515	30.19294667	0.58446015	8.064485876	0
12/19/15 14:30	NA	NA	68.62281333	28.99633	629.4945	562.3840333	31.35686333	30.39159667	0.852327566	335.926313	0
12/19/15 15:00	NA	NA	67.73378333	29.13669667	719.4688333	633.6737333	31.44147	NA	0.976865381	330.9306353	0
12/19/15 15:30	NA	NA	65.88596333	29.26254667	657.1967333	550.4424	31.31244667	30.38080333	1.00371857	334.0446756	0
12/19/15 16:00	NA	NA	65.49774667	29.40211667	604.3860667	495.0981667	31.49599667	NA	0.903061553	328.3248319	0
12/19/15 16:30	NA	NA	66.37160667	NA	532.0136667	424.9328667	31.48534333	NA	0.49969655	313.6270459	0
12/19/15 17:00	NA	NA	67.94980333	NA	416.7025	314.7428	31.33674333	NA	0.247372326	239.5030434	0
12/19/15 17:30	NA	NA	69.39308667	NA	296.4401	187.7689667	31.35002	NA	0.434798905	316.6651628	0
12/19/15 18:00	NA	NA	67.56827667	NA	82.46638667	27.875848	31.30927	NA	1.046325486	343.1161805	0
12/19/15 18:30	NA	NA	66.75385667	NA	48.90399	-1.123485367	31.16252333	NA	1.351304597	353.2849434	0
12/19/15 19:00	30.64118099	0.141436391	65.92081667	NA	23.84194667	-22.09584433	30.82174	NA	1.889575681	2.51561353	0
12/19/15 19:30	36.15402395	0.527129108	66.74633	NA	1.995986657	-42.03041333	30.75114667	NA	2.540655845	18.85934205	0
12/19/15 20:00	36.09181842	0.641349679	68.10928333	NA	NA	-42.23777667	30.80840667	NA	2.490148501	26.52191188	0
12/19/15 20:30	33.91790805	1.026094668	69.95268333	NA	0.02449464	-38.83276333	30.95132667	NA	2.4435637	21.47956752	0
12/19/15 21:00	34.59433874	1.424412501	70.95605333	NA	NA	-45.63158667	30.81159667	NA	2.528558827	32.88846047	0
12/19/15 21:30	35.14719147	2.046378759	72.86128	29.21135667	NA	-45.98840333	30.70287667	NA	2.507064057	35.46319852	0
12/19/15 22:00	32.36553087	2.597396501	73.96892667	28.90457333	NA	-45.98645667	30.63437333	NA	2.529304314	34.47900527	0
12/19/15 22:30	27.07246678	2.668933175	74.57233333	28.71046	0.01059228	-47.42294333	30.60066	NA	2.241709641	35.78675606	0
12/19/15 23:00	46.69069836	2.442025508	70.00874	28.59601667	0.065539793	-52.39393	30.49223	NA	1.329278438	72.14646078	0
12/19/15 23:30	NA	NA	69.87401333	28.17518333	NA	-58.37934333	30.43114667	NA	0.90043383	103.5324366	0
12/20/15 0:00	NA	NA	69.86055667	27.89930333	0.08606243	-59.89519	30.37805333	30.38724	0.844966709	92.59013423	0
12/20/15 0:30	NA	NA	71.70343667	27.6207	NA	-60.54406667	30.37489333	30.38265	0.533409577	94.7432675	0
12/20/15 1:00	17.99012476	1.744031806	73.11579667	28.11752333	0.077456177	-52.92403	30.40179333	NA	1.623397445	44.01176478	0
12/20/15 1:30	20.19401292	2.527233643	73.7171	28.08492	0.078780243	-52.33113333	30.42585667	NA	1.896212676	46.99169741	0
12/20/15 2:00	19.04911378	2.169853528	72.77536	28.11342667	0.072160037	-51.75527333	30.37673333	NA	1.849125539	54.31959727	0
12/20/15 2:30	19.10605867	2.268019707	73.06678333	27.99711	0.085400453	-53.25455667	30.35367667	NA	1.717496367	64.5644278	0
12/20/15 3:00	22.52133135	1.950606167	71.86649333	28.06169333	0.078118207	-53.09536	30.13136	30.12659333	1.726636017	63.16824394	0
12/20/15 3:30	13.84167288	2.539179015	74.75394333	27.70619	0.078780217	-51.31959667	30.19251	NA	1.461241913	41.37296748	0
12/20/15 4:00	16.0845789	1.851571221	75.23378667	27.67515	0.080766273	-49.10524333	30.18133	30.1178	1.5414399	47.38945003	0
12/20/15 4:30	23.80906489	4.634717071	75.01767	27.60353667	0.04700332	-51.03630667	30.15087667	30.13321667	1.621500156	66.73582356	0
12/20/15 5:00	NA	NA	75.00818	27.03286667	0.03508694	-56.52424667	30.18291667	NA	1.336483503	94.61512514	0
12/20/15 5:30	17.75361726	2.755810353	76.63824667	27.17754333	0.07017399	-53.21511333	30.14689333	NA	1.958587837	86.18525866	0
12/20/15 6:00	NA	NA	76.02609667	27.01622	0.074146097	-55.59985	30.09211	30.10412	1.101964478	91.55424851	0
12/20/15 6:30	NA	NA	77.90244333	26.75857667	0.080104227	-56.45463	29.97717	29.99587667	0.456323122	106.7531367	0
12/20/15 7:00	NA	NA	77.96032	26.58096667	0.07480809	-57.50364333	29.91614333	29.93752333	0.448770763	140.7349869	0
12/20/15 7:30	NA	NA	79.99507333	26.21853333	1.153236663	-58.89047667	29.93684667	29.93266667	0.18795316	166.5211626	0
12/20/15 8:00	NA	NA	79.58858	26.19834667	24.1531	-35.56696	29.96567	29.95718	0.156284287	152.6664564	0
12/20/15 8:30	NA	NA	77.85278	26.70177667	76.55451	20.88085667	29.942	29.9431	0.092395268	190.8725844	0
12/20/15 9:00	NA	NA	72.43750667	27.26258	157.9339	117.98436	29.91683667	29.92507333	0.832552916	91.66319318	0
12/20/15 9:30	14.53564757	1.717632348	70.77089	27.43081	284.1094	221.4487	29.88066333	29.85186333	1.66513691	83.41447182	0
12/20/15 10:00	21.63175169	2.826936174	71.81707667	27.43302667	314.7039333	235.9606	NA	29.76159333	1.978138543	75.81981937	NA
12/20/15 10:30	20.70325956	2.999885555	76.29683	27.01736667	366.9623333	283.8595667	NA	29.78325667	1.90744357	76.77902548	0
12/20/15 11:00	14.35932595	2.368521153	76.73132	26.96540333	396.9199667	301.5340333	NA	29.81294	1.655668879	76.00676691	0
12/20/15 11:30	13.57478785	2.030574817	75.38729667	27.16561667	617.4689667	538.3610667	29.89901667	29.85552333	1.208795223	77.35283099	0
12/20/15 12:00	14.37845318	2.292003613	74.67871333	27.41278	560.1705667	472.7030333	29.96706	29.92181333	1.148946195	58.46558203	0
12/20/15 12:30	11.44278238	1.489358354	75.20709667	27.59937667	475.1679333	377.6263667	30.22036	NA	1.109797796	46.15895679	0
12/20/15 13:00	21.06840359	2.402302437	75.26158	27.9053	335.6303667	237.6375667	30.44021	NA	1.910631156	17.51001122	0
12/20/15 13:30	23.12282313	2.857512471	77.13430333	28.00378667	363.3868333	263.5044667	30.39596333	NA	2.222088126	10.74583905	0
12/20/15 14:00	23.04716198	2.643716239	76.80309	28.13445667	359.2987667	254.6246333	30.41125333	NA	2.265659704	13.24703888	0
12/20/15 14:30	20.19349907	2.466511585	77.59792667	28.14448	347.4387667	242.7861	30.35197	NA	2.043448041	7.796948536	0
12/20/15 15:00	17.36236997	2.44286546	79.08426667	28.14332	305.7798333	206.4331	30.49629667	NA	2.097214527	2.813985359	0
12/20/15 15:30	NA	NA	79.10869667	28.11150667	281.7850333	189.2292667	30.38142333	NA	2.028832187	354.2064596	0
12/20/15 16:00	NA	NA	77.21392	28.37062	253.5704	166.4501	30.25600667	NA	2.091883973	353.5676284	0
12/20/15 16:30	NA	NA	76.3968	28.52910333	230.4361333	148.5502	30.22869667	NA	1.810998554	359.9978958	0
12/20/15 17:00	23.19722551	0.899013134	70.09136	NA	181.4230333	108.51512	30.19046667	NA	2.076286907	14.76833027	0
12/20/15 17:30	25.92178916	1.128310849	69.21945333	NA	124.7303	62.37970333	30.11323333	30.11213333	2.237586437	15.8347719	0
12/20/15 18:00	32.27184816	1.0693414	69.78126667	NA	87.19251333	32.08552667	29.99909667	30.00265667	2.170169087	19.22377481	0
12/20/15 18:30	25.90952132	0.980099566	71.29068333	NA	47.11191	0.031639633	29.93814333	29.9423	2.253494724	15.11193888	0
12/20/15 19:00	25.37624248	1.238864746	73.50723333	NA	15.97980933	-23.85262333	29.89356	29.90083333	2.215466358	14.9040721	0
12/20/15 19:30	23.89834176	1.349459036	74.27317	NA	0.9857459	-34.32082	NA	29.83481667	2.292575769	11.3349547	0
12/20/15 20:00	21.94661476	1.415746913	75.20751667	NA	NA	-34.55738	NA	29.84836667	2.401070063	13.43146732	0
12/20/15 20:30	26.8698988	1.871855774	76.08829667	28.47817333	NA	-34.60752667	NA	29.82679667	2.427335906	18.83702468	0
12/20/15 21:00	23.4780119	1.69905057	76.03037667	28.39470333	0.05163746	-37.77887667	NA	29.76642333	2.327528438	17.51661547	0
12/20/15 21:30	26.525475	2.030496743	76.61198667	28.37525667	0.087386507	-40.52675	NA	29.65458667	2.383695366	21.67892137	0
12/20/15 22:00	22.0905889	1.916104396	77.13060333	28.25416	0.075470093	-41.66532667	NA	29.53747	2.532787303	22.26329538	0
12/20/15 22:30	25.43863128	1.963113954	77.14759	28.19892	0.083414333	-40.96290333	NA	29.46354667	2.525282173	18.74100163	0
12/20/15 23:00	23.48472739	1.811291085	76.70832333	28.15699	0.082752327	-38.24618	NA	29.44005667	2.337835944	20.99527237	0
12/20/15 23:30	20.69977109	1.546590716	76.49128333	28.07575	0.079442243	-36.34824333	NA	29.41029333	2.029565337	24.25662445	0
12/21/15 0:00	19.44246427	1.74118378	77.55432333	27.96608	0.082752337	-36.61256667	NA	29.38158667	1.813568983	20.94994202	0
12/21/15 0:30	19.15304954	1.669115225	78.05352667	27.93078667	NA	-36.56631333	NA	29.33231333	2.022912774	25.22898732	0
12/21/15 1:00	15.82746624	1.640756631	78.30014667	27.81944333	NA	-36.83160667	29.286	29.28435	1.987322941	22.70393538	0
12/21/15 1:30	17.57534352	1.752603529	78.32642333	27.78180333	NA	-37.26631333	29.26679333	29.2687	2.024250905	21.74738321	0
12/21/15 2:00	16.73065161	1.919388995	79.28403667	27.68458	NA	-39.08637	NA	29.19625333	1.903393642	25.61813178	0
12/21/15 2:30	16.72552921	1.567121383	78.30191333	27.7063	NA	-42.89785333	NA	29.15543667	1.985188512	23.63562039	0
12/21/15 3:00	17.33250507	1.85522818	79.02008333	27.57464333	NA	-46.30968	NA	29.13847	1.863991661	22.59881242	0
12/21/15 3:30	13.64479139	1.491570425	78.3758	27.54153667	NA	-44.54655667	NA	29.09506333	1.699429298	29.56238306	0
12/21/15 4:00	15.11062185	1.902399618	77.79884667	27.46937	NA	-42.54784667	NA	28.99522667	1.560560505	25.57432716	0
12/21/15 4:30	15.02814518	1.438122611	78.24577	27.44133333	NA	-41.0734	NA	29.11342	1.674936391	14.49226002	0
12/21/15 5:00	19.23060333	1.840380029	78.51209	27.42894333	NA	-39.73865667	NA	29.15929333	1.808418656	17.94982448	0
12/21/15 5:30	15.18203758	1.414769708	76.35382333	27.54233667	0.09069652	-43.69227	NA	29.01319	1.76798614	19.10429448	0
12/21/15 6:00	17.18203881	1.873804552	76.84215	27.56572667	0.075470123	-40.49364667	NA	28.98223667	1.726954359	27.96933753	0
12/21/15 6:30	18.38624789	1.88862111	77.30935	27.56414	0.082090323	-37.63528	NA	29.01021333	1.825112602	20.78300669	0
12/21/15 7:00	18.08187949	1.685736687	76.57882	27.58132667	0.056271607	-39.94748667	NA	29.07766667	1.912905419	22.61141004	0
12/21/15 7:30	16.16551441	1.707723438	77.43434	27.46308333	1.273062773	-41.67749333	NA	29.08442333	2.031163777	32.27332198	0
12/21/15 8:00	16.39133367	1.673643902	77.32861667	27.49721333	17.93078267	-30.77365333	NA	29.03318667	1.825830377	35.02566064	NA
12/21/15 8:30	17.04425716	1.635102785	77.23143	27.48077	55.73603333	4.730511967	NA	28.97677	1.891511729	38.92671491	0
12/21/15 9:00	13.58077137	1.310344716	77.21054333	27.48469667	149.0581767	110.1487533	NA	28.92378	1.837145002	62.44933804	0
12/21/15 9:30	20.90301431	1.404329223	75.95662667	27.61350333	282.9429	215.5712333	NA	28.93109667	1.669631097	67.06921742	0
12/21/15 10:00	14.01604904	1.240181948	73.27813	27.72201667	395.3219	316.0477667	NA	28.96211	1.421966104	61.60793663	0
12/21/15 10:30	12.52046407	1.09234877	75.75277333	27.59312333	452.7845333	377.4388667	NA	28.99528333	1.332512265	59.81723338	0
12/21/15 11:00	11.40685435	1.685099352	76.81401	27.57863333	620.1779667	474.5839333	NA	28.9573	1.10088573	43.06807173	0
12/21/15 11:30	12.48528101	1.370579678	75.55431667	27.73543667	670.1140333	573.1847	29.24126333	29.17953333	1.20314731	28.7070895	0
12/21/15 12:00	10.64322648	1.193179349	76.22959	27.79819333	692.3102667	586.5755333	29.33677	29.23609	1.245279906	21.14306614	0
12/21/15 12:30	13.47112412	1.868537222	78.22562667	27.80640333	756.6286667	601.2723667	29.46461333	29.33933667	1.425222669	8.359707073	0
12/21/15 13:00	NA	NA	80.30385	27.71191333	762.1373	593.1032	29.68540333	NA	1.64348932	349.9838767	0
12/21/15 13:30	NA	NA	79.84863333	27.77357333	779.1551667	606.8498	30.05043667	NA	1.636361605	352.6526889	0
12/21/15 14:00	NA	NA	79.64662667	27.85426	781.1730333	618.9858	30.23507	NA	1.44025571	353.5678017	0
12/21/15 14:30	NA	NA	79.77630333	27.94279	758.1307333	622.0757	30.04911	NA	1.368702433	350.0765498	0
12/21/15 15:00	NA	NA	79.45208667	28.06372667	762.2028667	620.7906	30.23541333	NA	1.465838894	336.4670448	0
12/21/15 15:30	NA	NA	79.80521667	28.07242667	636.2464	509.7919667	30.23151	NA	1.357789344	326.4829744	0
12/21/15 16:00	NA	NA	79.02014	28.19599333	584.462	464.3346333	30.03726	NA	1.242589363	324.5593926	0
12/21/15 16:30	NA	NA	77.83413667	28.37614667	540.4920333	419.3637	30.07041333	NA	1.000233187	317.6434909	0
12/21/15 17:00	NA	NA	77.36879	NA	367.0848	261.1542667	30.18549333	NA	1.022813103	318.8330453	0
12/21/15 17:30	NA	NA	78.10164667	NA	327.7370667	201.32534	30.11286	NA	1.141270614	309.7296093	0
12/21/15 18:00	NA	NA	77.98072	NA	106.1970867	47.72036667	30.01029333	NA	1.017584101	314.5302741	0
12/21/15 18:30	NA	NA	79.11946667	NA	55.92007333	4.371277	29.86270333	NA	0.677542366	299.8098107	0
12/21/15 19:00	NA	NA	81.23288	28.43625333	26.31724	-27.01863667	29.67709	NA	0.114129872	258.3517425	0
12/21/15 19:30	NA	NA	84.73060333	27.73461333	2.47396438	-52.96150333	29.55072	NA	0.033916836	194.6288451	0
12/21/15 20:00	NA	NA	86.92069667	27.29157333	NA	-52.74148667	29.48919333	29.43124667	0.025729459	199.2606022	0
12/21/15 20:30	NA	NA	85.82473667	27.80155	NA	-25.302747	29.44428	29.35080333	0.439015548	319.2709149	0
12/21/15 21:00	NA	NA	79.35160667	NA	0.037735023	-18.75266333	29.42316333	29.38704	1.489679258	346.5200186	0
12/21/15 21:30	NA	NA	76.74349	NA	0.054285543	-21.58279	29.23704667	29.20958667	1.66156708	359.2952477	0
12/21/15 22:00	15.394256	0.531939773	75.89793333	NA	0.073484077	-25.41129333	29.25812	29.21738333	1.875729122	12.0696051	0
12/21/15 22:30	20.89663567	0.973516582	75.54392667	NA	0.085400417	-34.40745333	29.31822	29.25057333	1.905836824	16.45971729	0
12/21/15 23:00	21.1096633	1.061399244	75.87116	NA	0.086724433	-42.24702333	29.2437	29.24422667	2.012858135	9.483744058	0
12/21/15 23:30	17.95494167	1.165182484	76.36207	28.46518667	0.082752323	-41.46915667	29.24739333	29.24577	1.984864964	13.04315411	0
12/22/15 0:00	19.68354047	1.386820952	77.87758	28.28864333	0.09135856	-43.52822667	29.26643667	29.26418667	1.970224422	11.91900615	0
12/22/15 0:30	19.69503355	1.727942249	78.99501	28.1489	0.091358583	-43.96195	NA	29.19551667	1.988672543	21.81760857	0
12/22/15 1:00	15.23259203	1.555018867	79.79956	28.00270333	0.075470127	-44.35282667	29.20225	29.20096333	1.993567616	20.6291091	0
12/22/15 1:30	13.49334868	1.359351591	79.80437667	27.96269333	0.080766257	-44.09873667	NA	29.18526	1.74819077	20.72988748	0
12/22/15 2:00	11.30359985	1.218750533	80.00489667	27.97074333	0.08275233	-44.21653667	NA	29.17789	1.637942027	20.02538861	NA
12/22/15 2:30	14.65552228	1.439591327	79.37036667	27.90837667	0.0966547	-43.58712667	NA	29.14747667	1.656280887	24.24328723	NA
12/22/15 3:00	11.75938447	1.131013681	79.32099333	27.91467333	0.072160007	-44.00235	NA	29.16819	1.647254965	20.55448209	NA
12/22/15 3:30	11.78549667	1.336698789	79.55223667	27.95885	0.089372557	-44.23162333	NA	29.18125667	1.518712252	35.44528485	NA
12/22/15 4:00	13.92914365	2.938209931	78.76582	27.69565	0.07679416	-43.44304	29.23375	29.22785	1.131415492	73.52534612	0
12/22/15 4:30	9.195814013	1.135364472	79.49320333	27.63076333	0.089372493	-46.34667333	29.23174	29.23254	1.342215438	40.84375651	NA
12/22/15 5:00	8.421645826	1.257276908	80.81014667	27.59376	0.091358563	-50.28471	29.25178667	29.25508333	0.948723068	34.37840443	0
12/22/15 5:30	NA	NA	83.93978333	26.89652333	0.09533066	-60.20038667	29.27769333	29.29090333	0.129520721	142.3084975	0
12/22/15 6:00	NA	NA	86.34388333	26.12148667	0.094006597	-62.80514667	29.27017333	29.27845667	0.076758051	181.7640214	0
12/22/15 6:30	NA	NA	85.28186333	25.93597667	0.10128882	-61.95426	29.25577667	29.26221333	0.06082526	225.7176187	0
12/22/15 7:00	5.051642231	3.243081175	83.61344	26.33376	0.103936917	-57.77964667	29.26076333	29.25288	0.115347898	80.74244132	0
12/22/15 7:30	5.897105175	0.602281084	83.06133667	27.06043333	1.44187661	-45.57269333	NA	29.18220333	1.080342551	47.94104821	0
12/22/15 8:00	10.16032253	1.733294137	82.91572667	27.16319333	14.99670833	-35.90965333	NA	29.12566333	1.278021348	41.70369507	0
12/22/15 8:30	8.593231864	1.465069901	83.95189333	27.19069333	49.23103	-0.573427767	NA	29.09891	1.221267015	43.85524103	0
12/22/15 9:00	10.10763934	1.555297938	82.61605333	27.32746	104.3594	57.60831	NA	29.04186333	1.46544607	40.5232994	0
12/22/15 9:30	10.04513577	1.701427368	84.05321667	27.22940333	191.8226333	132.96504	NA	29.10139667	1.469226667	49.7571367	0
12/22/15 10:00	9.449270572	1.900358518	85.18266333	27.10827333	291.0162667	225.5103633	NA	29.13674	1.597523308	56.51744625	0
12/22/15 10:30	9.485747495	1.926774343	83.94819333	27.09197667	481.0627	410.4550333	NA	29.14774667	1.31155491	55.32509505	0
12/22/15 11:00	6.372812996	1.379201358	82.46252333	27.20075333	334.0997333	266.5794333	NA	29.17637667	0.856369719	43.81599919	0
12/22/15 11:30	6.785489793	1.585845979	80.95283333	27.38823	517.4989	478.0077	NA	29.16243333	0.691900567	42.00752535	0
12/22/15 12:00	8.969648404	1.482501231	78.68570667	27.69144	540.9296	495.1545	29.24197667	29.18450667	0.524308825	19.24882811	0
12/22/15 12:30	NA	NA	78.93213333	27.72536667	619.0916333	535.1482667	29.23075	29.17659667	0.761336198	351.5245256	0
12/22/15 13:00	NA	NA	79.17056667	27.71200667	729.8877667	649.0481333	29.34608	29.19921333	0.613203069	326.8993583	0
12/22/15 13:30	NA	NA	79.06546667	27.76741333	621.8098333	532.8356333	29.58706667	29.27910333	0.751943907	340.4884099	0
12/22/15 14:00	NA	NA	78.85706	27.83248333	781.8495667	666.1602667	29.91247667	NA	0.785578404	332.5604559	0
12/22/15 14:30	NA	NA	78.45549333	27.97971	680.3434667	589.2445	30.22545667	NA	0.911967457	311.4418167	0
12/22/15 15:00	NA	NA	78.16193	28.10118667	702.7225	603.8659333	30.50108	NA	1.001678416	306.3519011	0
12/22/15 15:30	NA	NA	78.80185	28.13374333	481.4360333	395.7787333	30.3014	NA	1.13100484	298.0238277	0
12/22/15 16:00	NA	NA	79.7348	28.19543333	496.1043333	390.7459	30.25220667	NA	1.238518906	302.2058185	0
12/22/15 16:30	NA	NA	79.95763333	28.24723667	301.1425333	227.2135667	30.29813667	NA	1.302350853	302.2392362	0
12/22/15 17:00	NA	NA	80.18665333	NA	270.1792	197.354	30.32139667	NA	1.292590013	301.5293025	0
12/22/15 17:30	NA	NA	80.00058333	NA	178.4724	128.2578333	30.37802667	NA	1.295212561	304.0863547	0
12/22/15 18:00	NA	NA	79.32091667	NA	125.4101333	78.73449	30.25331667	NA	1.277777457	307.1518849	0
12/22/15 18:30	NA	NA	79.14014333	NA	76.01902333	37.27653333	29.8605	NA	0.644376758	303.4152358	0
12/22/15 19:00	NA	NA	79.73867333	NA	30.39659	-4.751934967	29.68989333	29.43570333	0.324901559	258.6488175	0
12/22/15 19:30	NA	NA	82.65671333	28.06241	3.02012886	-41.89409667	29.43678333	29.19977	0.104752442	173.1734749	0
12/22/15 20:00	NA	NA	84.53309333	27.70455	NA	-44.53877667	29.22657667	29.11751333	0.129479922	215.7594059	0
12/22/15 20:30	NA	NA	86.02328333	27.48052333	NA	-31.98038	NA	29.09122	0.108938823	190.9677591	0
12/22/15 21:00	NA	NA	87.15559	27.44372333	NA	-21.72200333	NA	29.10467667	0.105627214	196.1135849	0
12/22/15 21:30	NA	NA	85.48562333	27.89358667	NA	-28.85720667	NA	29.12849	0.067031666	214.9130235	0
12/22/15 22:00	NA	NA	87.69811667	27.58920333	NA	-23.61265667	NA	29.13663	0.061669548	215.4657228	0
12/22/15 22:30	NA	NA	88.41382	27.54875	NA	-26.73826	NA	29.14885333	0.076004625	208.0093234	0
12/22/15 23:00	NA	NA	86.75412	27.80354667	NA	-18.61441367	NA	29.15315	0.206527155	314.0581943	0
12/22/15 23:30	13.62386497	0.973374371	80.70159667	NA	NA	-17.72263333	NA	29.13842333	1.874724211	21.32575861	0
12/23/15 0:00	12.44212654	0.891896702	80.37536667	NA	NA	-16.84205	NA	29.1118	1.827190836	34.74440325	0
12/23/15 0:30	17.43003261	1.5075303	80.25084667	NA	NA	-16.85860667	NA	29.08944333	2.023616709	20.0321286	0
12/23/15 1:00	12.42696351	1.367806509	80.22393333	28.34769667	NA	-20.0027	NA	29.06926667	1.897664153	29.1350429	0
12/23/15 1:30	11.75397973	0.835010042	78.73497333	28.24418333	NA	-26.49147333	NA	29.04018667	1.509237835	52.24095691	0
12/23/15 2:00	12.41919966	0.408019057	76.79890333	28.41142333	NA	-33.88709	NA	28.99927	1.059315477	37.79143623	0
12/23/15 2:30	NA	NA	79.52265667	27.94842667	NA	-35.60152667	NA	28.97601333	0.227785031	103.4894876	NA
12/23/15 3:00	8.423768944	0.834252783	80.15730333	27.81969667	NA	-40.03218667	NA	29.04065667	1.34093039	76.60651468	0
12/23/15 3:30	NA	NA	80.20655	27.59132333	NA	-47.61619667	NA	29.20233333	0.564568682	96.95131894	0
12/23/15 4:00	NA	NA	84.10368333	26.76015	NA	-49.55601333	NA	29.17301667	0.073445847	185.0806851	0
12/23/15 4:30	NA	NA	84.86357	26.45561	NA	-35.14394333	NA	29.18218667	0.10892689	184.4811438	0
12/23/15 5:00	NA	NA	85.12645333	26.34044667	NA	-34.71996333	29.24574333	29.23694667	0.053062835	207.4032939	0
12/23/15 5:30	NA	NA	85.19884667	26.27468	NA	-33.79849333	29.25649333	29.26097667	0.038247612	205.9615229	0
12/23/15 6:00	9.69240949	1.825318604	83.30912	27.22029333	NA	-38.42678667	29.23258333	29.24137667	0.901501226	15.77665996	0
12/23/15 6:30	10.047842	0.939572427	81.77168	27.66163	NA	-36.36138	NA	29.19826333	1.359372929	30.86511457	0
12/23/15 7:00	6.866588054	1.016651637	82.30054667	27.51980667	NA	-27.26739	NA	29.19973	1.240775574	31.42701586	0
12/23/15 7:30	4.622301839	0.839509716	82.89696333	27.12103667	1.547137737	-34.70925667	NA	29.10185667	0.681695295	18.79920496	0
12/23/15 8:00	NA	NA	85.63945667	26.94998	27.437377	-12.64503933	NA	29.02165	0.070670025	198.1129787	0
12/23/15 8:30	NA	NA	86.30479	26.96209333	82.64573667	53.33194667	NA	29.01308667	0.202651841	102.2668493	0
12/23/15 9:00	2.667414472	NA	79.66106333	27.93422	197.0413333	220.6980667	NA	28.96018667	0.404629741	88.95991923	0
12/23/15 9:30	NA	NA	72.68659333	NA	271.88125	273.6308	NA	28.97429667	0.125380042	185.0517956	0
12/23/15 10:00	NA	NA	68.33149333	NA	396.0898333	380.0504333	NA	28.97675	0.156474937	262.9129682	0
12/23/15 10:30	7.013233426	1.220336734	74.59923667	28.53801	495.4151333	475.1953	NA	28.99372	0.531701256	48.01518542	0
12/23/15 11:00	5.768277115	1.054131608	76.63149	28.34687	587.8984	491.4827667	NA	29.00474667	0.487392969	52.26416436	0
12/23/15 11:30	6.533416784	1.170516104	77.18151333	28.20954333	667.1593667	632.3954667	29.30789	29.08354333	0.67644742	42.09178511	0
12/23/15 12:00	7.089423264	1.140639806	77.64561667	28.13440667	734.6754333	703.3073667	NA	29.06716667	0.682094428	18.08990369	0
12/23/15 12:30	NA	NA	76.94694333	28.26229333	694.5868333	652.6571667	29.38441333	29.12074667	0.458715679	352.382209	0
12/23/15 13:00	NA	NA	75.41682667	28.40375667	613.5518	561.5585	29.44145667	29.15485333	0.69171887	325.1303833	0
12/23/15 13:30	NA	NA	74.71622333	28.57941	488.3779333	422.2297333	30.08547	29.21285667	0.948857255	313.2495042	0
12/23/15 14:00	NA	NA	75.57754	28.54903667	461.4318	394.0428833	29.98288667	29.30951	0.844572528	318.2297831	0
12/23/15 14:30	NA	NA	77.23219333	28.54901333	612.0801	524.8105967	30.22965333	NA	1.009065016	315.9311387	0
12/23/15 15:00	NA	NA	76.52851333	28.65307333	764.5841333	667.8778	30.19152	NA	1.249138778	315.4047237	0
12/23/15 15:30	NA	NA	74.33893	28.76999	722.0599667	607.7343	30.29756333	NA	1.174960224	324.164694	0
[truncated: 31,453 more rows]
